# Supplementary material for: ﻿The psyllid genus Ciriacremum (Hemiptera, Psyllidae) in Brazil
Source: Zookeys. 2025 Nov 3;1258:119–36. doi: 10.3897/zookeys.1258.167703 (PMC12603647; doi:10.3897/zookeys.1258.167703)
Supplement: XML Treatment for Ciriacremum [file zookeys.1258.167703-treatment1.xml]

<!DOCTYPE tp:taxon-treatment
  PUBLIC "-//TaxonX//DTD Taxonomic Treatment Publishing DTD v0 20100105//EN" "tax-treatment-NSO.dtd">
<tp:taxon-treatment xmlns:tp="http://www.plazi.org/taxpub"><tp:treatment-meta><kwd-group><label>Taxon classification</label><kwd>
              <named-content content-type="kingdom">Animalia</named-content>
            </kwd><kwd>
              <named-content content-type="order">Hemiptera</named-content>
            </kwd><kwd>
              <named-content content-type="family">Psyllidae</named-content>
            </kwd></kwd-group><mixed-citation publication-type="journal"><person-group><name><surname>Burckhardt</surname><given-names>Daniel</given-names></name><name><surname>de Queiroz</surname><given-names>Dalva Luiz</given-names></name></person-group><article-title>﻿The psyllid genus <italic><tp:taxon-name><tp:taxon-name-part taxon-name-part-type="genus" reg="Ciriacremum">Ciriacremum</tp:taxon-name-part></tp:taxon-name></italic> (<tp:taxon-name><tp:taxon-name-part taxon-name-part-type="order">Hemiptera</tp:taxon-name-part></tp:taxon-name>, <tp:taxon-name><tp:taxon-name-part taxon-name-part-type="family">Psyllidae</tp:taxon-name-part></tp:taxon-name>) in Brazil</article-title><source>Zookeys</source><day>03</day><month>11</month><year>2025</year><volume>1258</volume><fpage>119</fpage><lpage>136</lpage><pub-id pub-id-type="doi">10.3897/zookeys.1258.167703</pub-id></mixed-citation></tp:treatment-meta><tp:nomenclature><label>﻿</label><tp:taxon-name><object-id xmlns:xlink="http://www.w3.org/1999/xlink" content-type="arpha" xlink:type="simple">C5D1D89F-13DB-5BEC-95AE-BC6E66D9F47A</object-id>
            <tp:taxon-name-part taxon-name-part-type="genus" reg="Ciriacremum">Ciriacremum</tp:taxon-name-part>
          </tp:taxon-name><tp:taxon-authority>Enderlein, 1910</tp:taxon-authority><tp:nomenclature-citation-list><tp:nomenclature-citation><tp:taxon-name>
                <tp:taxon-name-part taxon-name-part-type="genus" reg="Ciriacremum">Ciriacremum</tp:taxon-name-part>
              </tp:taxon-name><comment>Enderlein, 1910: 139. Type species: <tp:taxon-name><tp:taxon-name-part taxon-name-part-type="genus" reg="Ciriacremum">Ciriacremum</tp:taxon-name-part> <tp:taxon-name-part taxon-name-part-type="species" reg="filiverpatum">filiverpatum</tp:taxon-name-part></tp:taxon-name> Enderlein, by original designation.</comment></tp:nomenclature-citation><tp:nomenclature-citation><tp:taxon-name>
                <tp:taxon-name-part taxon-name-part-type="genus" reg="Ceriacremum">Ceriacremum</tp:taxon-name-part></tp:taxon-name><comment>; <xref ref-type="bibr" rid="B6">Crawford (1914)</xref>: 63; incorrect subsequent spelling.</comment></tp:nomenclature-citation><tp:nomenclature-citation><tp:taxon-name>
                <tp:taxon-name-part taxon-name-part-type="genus" reg="Bunoparia">Bunoparia</tp:taxon-name-part>
              </tp:taxon-name><comment>Enderlein, 1926: 397. Type species: <tp:taxon-name><tp:taxon-name-part taxon-name-part-type="genus" reg="Ciriacremum">Ciriacremum</tp:taxon-name-part> <tp:taxon-name-part taxon-name-part-type="species" reg="capillicorne">capillicorne</tp:taxon-name-part></tp:taxon-name> Enderlein, by original designation. Synonymised by <xref ref-type="bibr" rid="B12">Hollis (1976)</xref>: 24.</comment></tp:nomenclature-citation></tp:nomenclature-citation-list></tp:nomenclature><tp:treatment-sec sec-type="description" id="SECID0EHAAE"><title>Description.</title><p>A detailed description of the genus is provided by <xref ref-type="bibr" rid="B12">Hollis (1976)</xref>. Based on the male terminalia <xref ref-type="bibr" rid="B12">Hollis (1976)</xref> defined two species groups in the Afrotropical region, but leaving several species ungrouped. He did not discuss the Neotropical <italic><tp:taxon-name><tp:taxon-name-part taxon-name-part-type="genus" reg="Ciriacremum">Ciriacremum</tp:taxon-name-part> <tp:taxon-name-part taxon-name-part-type="species" reg="setosum">setosum</tp:taxon-name-part></tp:taxon-name></italic>. The Neotropical species can be diagnosed as follows.</p><sec sec-type="﻿The Ciriacremum setosum Crawford species group" id="SECID0EABAE"><title>﻿The <italic><tp:taxon-name><tp:taxon-name-part taxon-name-part-type="genus" reg="Ciriacremum">Ciriacremum</tp:taxon-name-part> <tp:taxon-name-part taxon-name-part-type="species" reg="setosum">setosum</tp:taxon-name-part></tp:taxon-name></italic> Crawford species group</title><p><bold>Diagnosis. Adult</bold> (Figs <xref ref-type="fig" rid="F2">2</xref>, <xref ref-type="fig" rid="F3">3A–D</xref>, <xref ref-type="fig" rid="F5">5A, B</xref>). Head, in lateral view, weakly inclined (ca 30°) from longitudinal body axis (Figs <xref ref-type="fig" rid="F2">2</xref>, <xref ref-type="fig" rid="F3">3A–D</xref>, <xref ref-type="fig" rid="F5">5A, B</xref>); in dorsal view, wider than pronotum, about as wide as mesoscutum (Figs <xref ref-type="fig" rid="F4">4A–D</xref>, <xref ref-type="fig" rid="F5">5C</xref>). Vertex subtrapezoidal, relatively flat including the area along coronal suture; anteorbital tubercle small, flattened; genal processes conical, 0.7–1.1 times as long as vertex along coronal suture, pointed or blunt apically; compound eyes moderately large, hemispherical, slightly recessive; preocular sclerite absent; in lateral view, distance between hind margin of occiput and forewing base about the same as or less than diameter of eye. Rostrum short, 0.2–0.4 times as long as head width. Antenna 2.4–3.5 times as long as head width; segments VII or VIII longer than III. Propleurites narrow; episternum and epimeron subequal. Parapteron subglobular, much larger than tegula. Metapostnotum with moderately prominent median, longitudinal ridge. Metatibia with prominent genual spine and with 1+3+1 apical spurs. Forewing (Fig. <xref ref-type="fig" rid="F4">4E–H</xref>) ellipsoid to subrhomboid, 2.4–3.0 times as long as head width, 1.9–2.1 times as long as wide; pterostigma short, pedunculate, r-m cross vein long; surface spinules, densely spaced, covering membrane up to the veins; radular spinules present in the middle along the margins of following cells: m<sub>1</sub>, m<sub>2</sub> and cu<sub>1</sub>. Hindwing with distinctly grouped costal setae. Male proctiger (Fig. <xref ref-type="fig" rid="F6">6</xref>) with posterior lobes; subgenital plate subglobular without hypovalves (Fig. <xref ref-type="fig" rid="F6">6</xref>); distal segment of aedeagus (Fig. <xref ref-type="fig" rid="F7">7B, D, F, H</xref>) long, tubular with hook-shaped apical dilatation. Female terminalia (Fig. <xref ref-type="fig" rid="F8">8</xref>) long, cuneate; proctiger 1.0–1.2 times as long as head width, with a group of long lateral setae in basal third, a submedian longitudinal row of long setae on either side and densely spaced peg setae in apical two-thirds; circumanal ring oval, consisting of two unequal rows of pores; dorsal valvula cuneate, long and narrow, weakly curved, ventral valvula weakly curved.</p><fig id="F2" position="float" orientation="portrait"><object-id xmlns:xlink="http://www.w3.org/1999/xlink" content-type="doi" xlink:type="simple">10.3897/zookeys.1258.167703.figure2</object-id><object-id xmlns:xlink="http://www.w3.org/1999/xlink" content-type="arpha" xlink:type="simple">914E5F59-8E3E-5F39-8B96-21C95DAB9943</object-id><label>Figure 2.</label><caption><p>Habitus in lateral view of <italic><tp:taxon-name><tp:taxon-name-part taxon-name-part-type="genus" reg="Ciriacremum">Ciriacremum</tp:taxon-name-part> <tp:taxon-name-part taxon-name-part-type="species" reg="maederae">maederae</tp:taxon-name-part></tp:taxon-name></italic> sp. nov. (drawing A. Coray).</p></caption><graphic xmlns:xlink="http://www.w3.org/1999/xlink" xlink:href="zookeys-1258-119_article-167703__-g002.jpg" position="float" orientation="portrait" xlink:type="simple" id="oo_1456553.jpg"><uri content-type="original_file" xlink:type="simple">https://binary.pensoft.net/fig/1456553</uri></graphic></fig><fig id="F3" position="float" orientation="portrait"><object-id xmlns:xlink="http://www.w3.org/1999/xlink" content-type="doi" xlink:type="simple">10.3897/zookeys.1258.167703.figure3</object-id><object-id xmlns:xlink="http://www.w3.org/1999/xlink" content-type="arpha" xlink:type="simple">BC6C9354-24D3-58E0-BF9C-39BFD61D5556</object-id><label>Figure 3.</label><caption><p>Habitus in lateral view (A–D) and holotype labels (E–H) of <italic><tp:taxon-name><tp:taxon-name-part taxon-name-part-type="genus" reg="Ciriacremum">Ciriacremum</tp:taxon-name-part></tp:taxon-name></italic> spp. A, E. <italic><tp:taxon-name><tp:taxon-name-part taxon-name-part-type="genus" reg="Ciriacremum">Ciriacremum</tp:taxon-name-part> <tp:taxon-name-part taxon-name-part-type="species" reg="lanceolatum">lanceolatum</tp:taxon-name-part></tp:taxon-name></italic> sp. nov.; B, F. <italic><tp:taxon-name><tp:taxon-name-part taxon-name-part-type="genus" reg="Ciriacremum">Ciriacremum</tp:taxon-name-part> <tp:taxon-name-part taxon-name-part-type="species" reg="maederae">maederae</tp:taxon-name-part></tp:taxon-name></italic> sp. nov.; C, G. <italic><tp:taxon-name><tp:taxon-name-part taxon-name-part-type="genus" reg="Ciriacremum">Ciriacremum</tp:taxon-name-part> <tp:taxon-name-part taxon-name-part-type="species" reg="pollicigerum">pollicigerum</tp:taxon-name-part></tp:taxon-name></italic> sp. nov.; D, H. <italic><tp:taxon-name><tp:taxon-name-part taxon-name-part-type="genus" reg="Ciriacremum">Ciriacremum</tp:taxon-name-part> <tp:taxon-name-part taxon-name-part-type="species" reg="roraima">roraima</tp:taxon-name-part></tp:taxon-name></italic> sp. nov. Scale bars: 0.5 mm (A, B, D); 1.0 mm (C).</p></caption><graphic xmlns:xlink="http://www.w3.org/1999/xlink" xlink:href="zookeys-1258-119_article-167703__-g003.jpg" position="float" orientation="portrait" xlink:type="simple" id="oo_1456554.jpg"><uri content-type="original_file" xlink:type="simple">https://binary.pensoft.net/fig/1456554</uri></graphic></fig><fig id="F4" position="float" orientation="portrait"><object-id xmlns:xlink="http://www.w3.org/1999/xlink" content-type="doi" xlink:type="simple">10.3897/zookeys.1258.167703.figure4</object-id><object-id xmlns:xlink="http://www.w3.org/1999/xlink" content-type="arpha" xlink:type="simple">AEF1BB85-D50B-53F9-8C12-A8166B3875EF</object-id><label>Figure 4.</label><caption><p>Head in dorsal view (A–D) and forewing (E–H) of <italic><tp:taxon-name><tp:taxon-name-part taxon-name-part-type="genus" reg="Ciriacremum">Ciriacremum</tp:taxon-name-part></tp:taxon-name></italic> spp. A, E. <italic><tp:taxon-name><tp:taxon-name-part taxon-name-part-type="genus" reg="Ciriacremum">Ciriacremum</tp:taxon-name-part> <tp:taxon-name-part taxon-name-part-type="species" reg="lanceolatum">lanceolatum</tp:taxon-name-part></tp:taxon-name></italic> sp. nov.; B, F. <italic><tp:taxon-name><tp:taxon-name-part taxon-name-part-type="genus" reg="Ciriacremum">Ciriacremum</tp:taxon-name-part> <tp:taxon-name-part taxon-name-part-type="species" reg="maederae">maederae</tp:taxon-name-part></tp:taxon-name></italic> sp. nov.; C, G. <italic><tp:taxon-name><tp:taxon-name-part taxon-name-part-type="genus" reg="Ciriacremum">Ciriacremum</tp:taxon-name-part> <tp:taxon-name-part taxon-name-part-type="species" reg="pollicigerum">pollicigerum</tp:taxon-name-part></tp:taxon-name></italic> sp. nov.; D, H. <italic><tp:taxon-name><tp:taxon-name-part taxon-name-part-type="genus" reg="Ciriacremum">Ciriacremum</tp:taxon-name-part> <tp:taxon-name-part taxon-name-part-type="species" reg="roraima">roraima</tp:taxon-name-part></tp:taxon-name></italic> sp. nov. Scale bars: 0.1 mm (A–D); 0.5 mm (E–H).</p></caption><graphic xmlns:xlink="http://www.w3.org/1999/xlink" xlink:href="zookeys-1258-119_article-167703__-g004.jpg" position="float" orientation="portrait" xlink:type="simple" id="oo_1456555.jpg"><uri content-type="original_file" xlink:type="simple">https://binary.pensoft.net/fig/1456555</uri></graphic></fig><fig id="F5" position="float" orientation="portrait"><object-id xmlns:xlink="http://www.w3.org/1999/xlink" content-type="doi" xlink:type="simple">10.3897/zookeys.1258.167703.figure5</object-id><object-id xmlns:xlink="http://www.w3.org/1999/xlink" content-type="arpha" xlink:type="simple">C4904681-D516-567C-B6EC-A2E91B1C34F7</object-id><label>Figure 5.</label><caption><p>Habitus in lateral view (A, B) and head in dorsal view (C) of <italic><tp:taxon-name><tp:taxon-name-part taxon-name-part-type="genus" reg="Ciriacremum">Ciriacremum</tp:taxon-name-part></tp:taxon-name></italic> spp. A. <italic><tp:taxon-name><tp:taxon-name-part taxon-name-part-type="genus" reg="Ciriacremum">Ciriacremum</tp:taxon-name-part></tp:taxon-name></italic> sp. A, Pará (photo S. Dantas; iNaturalist <ext-link xmlns:xlink="http://www.w3.org/1999/xlink" xlink:href="https://www.inaturalist.org/observations/221943814" ext-link-type="uri" xlink:type="simple">https://www.inaturalist.org/observations/221943814</ext-link>); B, <tp:taxon-name><tp:taxon-name-part taxon-name-part-type="genus" reg="Ciriacremum">C.</tp:taxon-name-part></tp:taxon-name><italic><tp:taxon-name><tp:taxon-name-part taxon-name-part-type="genus" reg="Ciriacremum">Ciriacremum</tp:taxon-name-part></tp:taxon-name></italic> sp. B, Amazonas (photos L.Š. Serbina). Scale bars: 0.5 mm (B); 0.1 mm (C).</p></caption><graphic xmlns:xlink="http://www.w3.org/1999/xlink" xlink:href="zookeys-1258-119_article-167703__-g005.jpg" position="float" orientation="portrait" xlink:type="simple" id="oo_1456556.jpg"><uri content-type="original_file" xlink:type="simple">https://binary.pensoft.net/fig/1456556</uri></graphic></fig><fig id="F6" position="float" orientation="portrait"><object-id xmlns:xlink="http://www.w3.org/1999/xlink" content-type="doi" xlink:type="simple">10.3897/zookeys.1258.167703.figure6</object-id><object-id xmlns:xlink="http://www.w3.org/1999/xlink" content-type="arpha" xlink:type="simple">66EC0442-70A9-5A17-8810-F9AC141B0C73</object-id><label>Figure 6.</label><caption><p>Male terminalia of <italic><tp:taxon-name><tp:taxon-name-part taxon-name-part-type="genus" reg="Ciriacremum">Ciriacremum</tp:taxon-name-part></tp:taxon-name></italic> spp., in lateral view. A. <italic><tp:taxon-name><tp:taxon-name-part taxon-name-part-type="genus" reg="Ciriacremum">Ciriacremum</tp:taxon-name-part> <tp:taxon-name-part taxon-name-part-type="species" reg="lanceolatum">lanceolatum</tp:taxon-name-part></tp:taxon-name></italic> sp. nov.; B. <italic><tp:taxon-name><tp:taxon-name-part taxon-name-part-type="genus" reg="Ciriacremum">Ciriacremum</tp:taxon-name-part> <tp:taxon-name-part taxon-name-part-type="species" reg="maederae">maederae</tp:taxon-name-part></tp:taxon-name></italic> sp. nov.; <tp:taxon-name><tp:taxon-name-part taxon-name-part-type="genus" reg="Ciriacremum">C.</tp:taxon-name-part></tp:taxon-name><italic><tp:taxon-name><tp:taxon-name-part taxon-name-part-type="genus" reg="Ciriacremum">Ciriacremum</tp:taxon-name-part> <tp:taxon-name-part taxon-name-part-type="species" reg="pollicigerum">pollicigerum</tp:taxon-name-part></tp:taxon-name></italic> sp. nov.; D. <italic><tp:taxon-name><tp:taxon-name-part taxon-name-part-type="genus" reg="Ciriacremum">Ciriacremum</tp:taxon-name-part> <tp:taxon-name-part taxon-name-part-type="species" reg="roraima">roraima</tp:taxon-name-part></tp:taxon-name></italic> sp. nov. Scale bar: 0.2 mm.</p></caption><graphic xmlns:xlink="http://www.w3.org/1999/xlink" xlink:href="zookeys-1258-119_article-167703__-g006.jpg" position="float" orientation="portrait" xlink:type="simple" id="oo_1456557.jpg"><uri content-type="original_file" xlink:type="simple">https://binary.pensoft.net/fig/1456557</uri></graphic></fig><fig id="F7" position="float" orientation="portrait"><object-id xmlns:xlink="http://www.w3.org/1999/xlink" content-type="doi" xlink:type="simple">10.3897/zookeys.1258.167703.figure7</object-id><object-id xmlns:xlink="http://www.w3.org/1999/xlink" content-type="arpha" xlink:type="simple">29A7418E-1D65-531C-9F91-FF2B94BC56D8</object-id><label>Figure 7.</label><caption><p>Inner face of paramere, in lateral view (A, C, E, G), and distal segment of aedeagus, in lateral view (B, D, F, H) of <italic><tp:taxon-name><tp:taxon-name-part taxon-name-part-type="genus" reg="Ciriacremum">Ciriacremum</tp:taxon-name-part></tp:taxon-name></italic> spp. A, B. <italic><tp:taxon-name><tp:taxon-name-part taxon-name-part-type="genus" reg="Ciriacremum">Ciriacremum</tp:taxon-name-part> <tp:taxon-name-part taxon-name-part-type="species" reg="lanceolatum">lanceolatum</tp:taxon-name-part></tp:taxon-name></italic> sp. nov.; C, D. <italic><tp:taxon-name><tp:taxon-name-part taxon-name-part-type="genus" reg="Ciriacremum">Ciriacremum</tp:taxon-name-part> <tp:taxon-name-part taxon-name-part-type="species" reg="maederae">maederae</tp:taxon-name-part></tp:taxon-name></italic> sp. nov.; E, F. <italic><tp:taxon-name><tp:taxon-name-part taxon-name-part-type="genus" reg="Ciriacremum">Ciriacremum</tp:taxon-name-part> <tp:taxon-name-part taxon-name-part-type="species" reg="pollicigerum">pollicigerum</tp:taxon-name-part></tp:taxon-name></italic> sp. nov.; G, H. <italic><tp:taxon-name><tp:taxon-name-part taxon-name-part-type="genus" reg="Ciriacremum">Ciriacremum</tp:taxon-name-part> <tp:taxon-name-part taxon-name-part-type="species" reg="roraima">roraima</tp:taxon-name-part></tp:taxon-name></italic> sp. nov. Scale bar: 0.05 mm.</p></caption><graphic xmlns:xlink="http://www.w3.org/1999/xlink" xlink:href="zookeys-1258-119_article-167703__-g007.jpg" position="float" orientation="portrait" xlink:type="simple" id="oo_1456558.jpg"><uri content-type="original_file" xlink:type="simple">https://binary.pensoft.net/fig/1456558</uri></graphic></fig><fig id="F8" position="float" orientation="portrait"><object-id xmlns:xlink="http://www.w3.org/1999/xlink" content-type="doi" xlink:type="simple">10.3897/zookeys.1258.167703.figure8</object-id><object-id xmlns:xlink="http://www.w3.org/1999/xlink" content-type="arpha" xlink:type="simple">DD1D5A97-50BB-5BA4-97E1-9920D3DC820D</object-id><label>Figure 8.</label><caption><p>Female terminalia of <italic><tp:taxon-name><tp:taxon-name-part taxon-name-part-type="genus" reg="Ciriacremum">Ciriacremum</tp:taxon-name-part></tp:taxon-name></italic> spp. A. <italic><tp:taxon-name><tp:taxon-name-part taxon-name-part-type="genus" reg="Ciriacremum">Ciriacremum</tp:taxon-name-part> <tp:taxon-name-part taxon-name-part-type="species" reg="maederae">maederae</tp:taxon-name-part></tp:taxon-name></italic> sp. nov.; B. <italic><tp:taxon-name><tp:taxon-name-part taxon-name-part-type="genus" reg="Ciriacremum">Ciriacremum</tp:taxon-name-part> <tp:taxon-name-part taxon-name-part-type="species" reg="pollicigerum">pollicigerum</tp:taxon-name-part></tp:taxon-name></italic> sp. nov.; <tp:taxon-name><tp:taxon-name-part taxon-name-part-type="genus" reg="Ciriacremum">C.</tp:taxon-name-part></tp:taxon-name><italic><tp:taxon-name><tp:taxon-name-part taxon-name-part-type="genus" reg="Ciriacremum">Ciriacremum</tp:taxon-name-part> <tp:taxon-name-part taxon-name-part-type="species" reg="roraima">roraima</tp:taxon-name-part></tp:taxon-name></italic> sp. nov. Scale bar: 0.2 mm.</p></caption><graphic xmlns:xlink="http://www.w3.org/1999/xlink" xlink:href="zookeys-1258-119_article-167703__-g008.jpg" position="float" orientation="portrait" xlink:type="simple" id="oo_1456559.jpg"><uri content-type="original_file" xlink:type="simple">https://binary.pensoft.net/fig/1456559</uri></graphic></fig><p><bold>Fifth instar immature.</bold> Unknown.</p><p><bold>Affinities.</bold> The species of the <italic><tp:taxon-name><tp:taxon-name-part taxon-name-part-type="genus" reg="Ciriacremum">Ciriacremum</tp:taxon-name-part> <tp:taxon-name-part taxon-name-part-type="species" reg="setosum">setosum</tp:taxon-name-part></tp:taxon-name></italic> group differ from those of the Afrotropical realm by the presence of densely arranged surface spinules of the forewings, which cover the membrane up to the veins (exceptions <italic><tp:taxon-name><tp:taxon-name-part taxon-name-part-type="genus" reg="Ciriacremum">C.</tp:taxon-name-part> <tp:taxon-name-part taxon-name-part-type="species" reg="julbernadoides">julbernadoides</tp:taxon-name-part></tp:taxon-name></italic> Hollis and <italic><tp:taxon-name><tp:taxon-name-part taxon-name-part-type="genus" reg="Ciriacremum">C.</tp:taxon-name-part> <tp:taxon-name-part taxon-name-part-type="species" reg="orientale">orientale</tp:taxon-name-part></tp:taxon-name></italic> Hollis). Most African species possess hypovalves at the rear end of the male subgenital plate (absent in <italic><tp:taxon-name><tp:taxon-name-part taxon-name-part-type="genus" reg="Ciriacremum">C.</tp:taxon-name-part> <tp:taxon-name-part taxon-name-part-type="species" reg="capense">capense</tp:taxon-name-part></tp:taxon-name></italic> Enderlein, <italic><tp:taxon-name><tp:taxon-name-part taxon-name-part-type="genus" reg="Ciriacremum">C.</tp:taxon-name-part> <tp:taxon-name-part taxon-name-part-type="species" reg="capilicorne">capilicorne</tp:taxon-name-part></tp:taxon-name></italic> Enderlein, <italic><tp:taxon-name><tp:taxon-name-part taxon-name-part-type="genus" reg="Ciriacremum">C.</tp:taxon-name-part> <tp:taxon-name-part taxon-name-part-type="species" reg="filiverpatum">filiverpatum</tp:taxon-name-part></tp:taxon-name></italic> Enderlein, and <italic><tp:taxon-name><tp:taxon-name-part taxon-name-part-type="genus" reg="Ciriacremum">C.</tp:taxon-name-part> <tp:taxon-name-part taxon-name-part-type="species" reg="gabonense">gabonense</tp:taxon-name-part></tp:taxon-name></italic> Aléné, Hoess &amp; Burckhardt) and lack a posterior lobe on the male proctiger (exception <italic><tp:taxon-name><tp:taxon-name-part taxon-name-part-type="genus" reg="Ciriacremum">C.</tp:taxon-name-part> <tp:taxon-name-part taxon-name-part-type="species" reg="capense">capense</tp:taxon-name-part></tp:taxon-name></italic>), which is always present in the New World species. In many African species the genal processes are short; in the Neotropical species they are always longer than 0.5 times the vertex length along the coronal suture. Adults of the Brazilian species can be identified with the following key.</p></sec></tp:treatment-sec><ref-list><ref id="B6"><mixed-citation xmlns:xlink="http://www.w3.org/1999/xlink" xlink:type="simple"><person-group><name name-style="western"><surname>Crawford</surname><given-names>DL</given-names></name></person-group> (<year>1914</year>) A Monograph of the Jumping Plant-lice or <tp:taxon-name><tp:taxon-name-part taxon-name-part-type="family">Psyllidae</tp:taxon-name-part></tp:taxon-name> of the New World. Government Printing Office, Washington, DC, [ix +] 186 pp. <ext-link xlink:href="10.5479/si.03629236.85.1" ext-link-type="doi" xlink:type="simple">https://doi.org/10.5479/si.03629236.85.1</ext-link></mixed-citation></ref><ref id="B12"><mixed-citation xmlns:xlink="http://www.w3.org/1999/xlink" xlink:type="simple"><person-group><name name-style="western"><surname>Hollis</surname><given-names>D</given-names></name></person-group> (<year>1976</year>) <article-title>Jumping plant lice of the tribe <tp:taxon-name><tp:taxon-name-part taxon-name-part-type="subfamily">Ciriacreminae</tp:taxon-name-part></tp:taxon-name> (<tp:taxon-name><tp:taxon-name-part taxon-name-part-type="suborder">Homoptera</tp:taxon-name-part></tp:taxon-name>: <tp:taxon-name><tp:taxon-name-part taxon-name-part-type="superfamily">Psylloidea</tp:taxon-name-part></tp:taxon-name>) in the Ethiopian region.</article-title><source>Bulletin of the British Museum of Natural History (Entomology)</source><volume>34</volume>: <fpage>1</fpage>–<lpage>83</lpage>.</mixed-citation></ref></ref-list></tp:taxon-treatment>
