# Supplementary material for: ﻿The psyllid genus Ciriacremum (Hemiptera, Psyllidae) in Brazil
Source: Zookeys. 2025 Nov 3;1258:119–36. doi: 10.3897/zookeys.1258.167703 (PMC12603647; doi:10.3897/zookeys.1258.167703)
Supplement: XML Treatment for Ciriacremum maederae [file zookeys.1258.167703-treatment3.xml]

<!DOCTYPE tp:taxon-treatment
  PUBLIC "-//TaxonX//DTD Taxonomic Treatment Publishing DTD v0 20100105//EN" "tax-treatment-NSO.dtd">
<tp:taxon-treatment xmlns:tp="http://www.plazi.org/taxpub"><tp:treatment-meta><kwd-group><label>Taxon classification</label><kwd>
              <named-content content-type="kingdom">Animalia</named-content>
            </kwd><kwd>
              <named-content content-type="order">Hemiptera</named-content>
            </kwd><kwd>
              <named-content content-type="family">Psyllidae</named-content>
            </kwd></kwd-group><mixed-citation publication-type="journal"><person-group><name><surname>Burckhardt</surname><given-names>Daniel</given-names></name><name><surname>de Queiroz</surname><given-names>Dalva Luiz</given-names></name></person-group><article-title>﻿The psyllid genus <italic><tp:taxon-name><tp:taxon-name-part taxon-name-part-type="genus" reg="Ciriacremum">Ciriacremum</tp:taxon-name-part></tp:taxon-name></italic> (<tp:taxon-name><tp:taxon-name-part taxon-name-part-type="order">Hemiptera</tp:taxon-name-part></tp:taxon-name>, <tp:taxon-name><tp:taxon-name-part taxon-name-part-type="family">Psyllidae</tp:taxon-name-part></tp:taxon-name>) in Brazil</article-title><source>Zookeys</source><day>03</day><month>11</month><year>2025</year><volume>1258</volume><fpage>119</fpage><lpage>136</lpage><pub-id pub-id-type="doi">10.3897/zookeys.1258.167703</pub-id></mixed-citation></tp:treatment-meta><tp:nomenclature><label>﻿</label><tp:taxon-name><object-id xmlns:xlink="http://www.w3.org/1999/xlink" content-type="arpha" xlink:type="simple">18960B51-1DD8-5C0E-8121-1B7E8349037A</object-id>
            <tp:taxon-name-part taxon-name-part-type="genus" reg="Ciriacremum">Ciriacremum</tp:taxon-name-part>
            <tp:taxon-name-part taxon-name-part-type="species" reg="maederae">maederae</tp:taxon-name-part>
            <object-id xmlns:xlink="http://www.w3.org/1999/xlink" content-type="zoobank" xlink:type="simple">https://zoobank.org/D7B3C250-82C7-4903-8ADC-6B66690B437D</object-id>
          </tp:taxon-name><tp:taxon-authority>Burckhardt &amp; Queiroz</tp:taxon-authority><tp:taxon-status xmlns:xlink="http://www.w3.org/1999/xlink" xlink:type="simple">sp. nov.</tp:taxon-status><xref ref-type="fig" rid="F2">Figs 2</xref><xref ref-type="fig" rid="F3">, 3B</xref><xref ref-type="fig" rid="F4">, 4B, F</xref><xref ref-type="fig" rid="F6">, 6B</xref><xref ref-type="fig" rid="F7">, 7C, D</xref><xref ref-type="fig" rid="F8">, 8A</xref></tp:nomenclature><tp:treatment-sec sec-type="type locality" id="SECID0E5IAG"><title>Type locality.</title><p>Brazil, Amazonas state, Novo Airão municipality, Anavilhanas National Park, 2.5366°S/2.6217°S, 60.8327°W/60.9559°W.</p></tp:treatment-sec><tp:treatment-sec sec-type="type material" id="SECID0EDJAG"><title>Type material.</title><p><bold><italic>Holotype</italic>.</bold> Brazil • ♂; <abbrev xmlns:xlink="http://www.w3.org/1999/xlink" xlink:title="Amazonas" id="ABBRID0EOJAG" xlink:type="simple">AM</abbrev>, Novo Airão, Parque Nacional de Anavilhanas; 2.5366°S/2.6217°S, 60.8327°W/60.9559°W; 20–30 m a.s.l.; 18–20 Apr. 2014; D. Burckhardt &amp; D.L. Queiroz leg.; <italic><tp:taxon-name><tp:taxon-name-part taxon-name-part-type="genus" reg="Hymenaea">Hymenaea</tp:taxon-name-part></tp:taxon-name></italic> sp., Amazonas inundation forest; #128(4); <named-content xmlns:xlink="http://www.w3.org/1999/xlink" content-type="dwc:institutional_code" xlink:title="Coleção Entomológica Padre Jesus Santiago Moure, Centro Politécnico, Universidade Federal do Paraná" xlink:href="http://grbio.org/institution/universidade-federal-do-paran%C3%A1" xlink:type="simple">UFPR</named-content>, dry (Fig. <xref ref-type="fig" rid="F3">3F</xref>).</p><p><bold><italic>Paratypes</italic>.</bold> Brazil • 6 ♂, 11 ♀; same data as holotype; <named-content xmlns:xlink="http://www.w3.org/1999/xlink" content-type="dwc:institutional_code" xlink:title="Naturhistorisches Museum, Basel" xlink:href="http://grbio.org/institution/naturhistorisches-museum-basel" xlink:type="simple">NHMB</named-content> (NMB-PSYLL0003486, NMB-PSYLL0005730, NMB-PSYLL0009747 to NMB-PSYLL0009752), <named-content xmlns:xlink="http://www.w3.org/1999/xlink" content-type="dwc:institutional_code" xlink:title="Coleção Entomológica Padre Jesus Santiago Moure, Centro Politécnico, Universidade Federal do Paraná" xlink:href="http://grbio.org/institution/universidade-federal-do-paran%C3%A1" xlink:type="simple">UFPR</named-content>, dry, slide-mounted and in 70% ethanol.</p></tp:treatment-sec><tp:treatment-sec sec-type="material" id="SECID0ETKAG"><title>Other material examined.</title><p>(not included in type series) Brazil • 187 immatures of younger instars; same data as holotype; <named-content xmlns:xlink="http://www.w3.org/1999/xlink" content-type="dwc:institutional_code" xlink:title="Naturhistorisches Museum, Basel" xlink:href="http://grbio.org/institution/naturhistorisches-museum-basel" xlink:type="simple">NHMB</named-content> (NMB-PSYLL0009753), in 70% ethanol.</p></tp:treatment-sec><tp:treatment-sec sec-type="description" id="SECID0E5KAG"><title>Description.</title><p><bold>Adult</bold> (Figs <xref ref-type="fig" rid="F2">2</xref>, <xref ref-type="fig" rid="F3">3B</xref>). Colour. Overall colour dark brown. Head and thorax yellow dorsally; head and genal processes dark brown ventrally; antenna yellow; segments V–VII dark brown apically; segments VIII–X dark brown. Pronotum dark in the middle; mesopraescutum with antero-median brown patch; mesoscutum with two narrow and two broad, longitudinal, dark-brown bands. Pro- and mesofemora brown. Forewing brown, with dark-brown band along anterior margin and brown band along apical margin; in the middle of wing slightly lighter; in the middle of cells along apical margin with brown spots.</p><p><bold><italic>Structure</italic>.</bold> Genal processes 1.0–1.1 times as long as coronal suture, pointed or subacute apically (Fig. <xref ref-type="fig" rid="F4">4B</xref>). Antenna 3.3–3.5 times as long as head width, relative length of flagellar segments from base to apex as 1.0: 1.2: 1.6: 1.7: 2.2: 2.3: 1.2: 0.4. Metatibia 0.7–0.8 times as long as head width. Forewing (Fig. <xref ref-type="fig" rid="F4">4F</xref>) 2.7–3.0 times as long as head width, 1.9–2.0 times as long as wide; slightly truncate apically. Terminalia as in Figs <xref ref-type="fig" rid="F6">6B</xref>, <xref ref-type="fig" rid="F7">7C, D</xref>, <xref ref-type="fig" rid="F8">8A</xref>. Male proctiger 0.4–0.5 times as long as head width, slightly conical in apical two-thirds, posterior lobe straight, pointing caudad. Paramere as long as or longer than proctiger; in lateral view, lamellar, slightly expanded along posterior margin in apical third; subacute apically; inner face with long setae in apical two-thirds and a group of long bristles along hind margin in apical third; with small sclerotised hook apically. Distal segment of aedeagus as long as or slightly shorter than proctiger; with moderately large, weakly curved apical dilatation. Female proctiger 1.0–1.1 times as long as head width, apex obliquely truncate, slightly upturned; circumanal ring 0.2–0.3 times as long as proctiger. Subgenital plate 0.6–0.7 times as long as proctiger, bearing dense bristles in apical half.</p><p><bold><italic>Measurements</italic></bold> (2 ♂, 2 ♀, in mm). Head width 0.76–0.84; antenna length 2.60–2.96; forewing length 2.06–2.44; male proctiger length 0.32–0.38; paramere length 0.36–0.38; length of distal portion of aedeagus 0.32; female proctiger length 0.84–0.86.</p><p><bold>Fifth instar immature</bold> unknown.</p></tp:treatment-sec><tp:treatment-sec sec-type="etymology" id="SECID0EUMAG"><title>Etymology.</title><p>Noun in the genitive case; dedicated to our dear friend Dr h. c. Felicitas Maeder in recognition of her many years of work as administrator of Pro Entomologia, the foundation that partly financed our collections and studies on Brazilian <tp:taxon-name><tp:taxon-name-part taxon-name-part-type="superfamily">Psylloidea</tp:taxon-name-part></tp:taxon-name>.</p></tp:treatment-sec><tp:treatment-sec sec-type="host" id="SECID0E6MAG"><title>Host plant.</title><p><italic><tp:taxon-name><tp:taxon-name-part taxon-name-part-type="genus" reg="Hymenaea">Hymenaea</tp:taxon-name-part></tp:taxon-name></italic> sp. (<tp:taxon-name><tp:taxon-name-part taxon-name-part-type="family">Fabaceae</tp:taxon-name-part></tp:taxon-name>).</p></tp:treatment-sec><tp:treatment-sec sec-type="distribution" id="SECID0ERNAG"><title>Distribution.</title><p>Brazil (<abbrev xmlns:xlink="http://www.w3.org/1999/xlink" xlink:title="Amazonas" id="ABBRID0EXNAG" xlink:type="simple">AM</abbrev>).</p></tp:treatment-sec><tp:treatment-sec sec-type="Affinities" id="SECID0E2NAG"><title>Affinities.</title><p>A member of the <italic><tp:taxon-name><tp:taxon-name-part taxon-name-part-type="genus" reg="Ciriacremum">Ciriacremum</tp:taxon-name-part> <tp:taxon-name-part taxon-name-part-type="species" reg="setosum">setosum</tp:taxon-name-part></tp:taxon-name></italic> group, <italic><tp:taxon-name><tp:taxon-name-part taxon-name-part-type="genus" reg="Ciriacremum">C.</tp:taxon-name-part> <tp:taxon-name-part taxon-name-part-type="species" reg="maederae">maederae</tp:taxon-name-part></tp:taxon-name></italic> sp. nov. shares the long, apically pointed or subacute genal processes with <italic><tp:taxon-name><tp:taxon-name-part taxon-name-part-type="genus" reg="Ciriacremum">C.</tp:taxon-name-part> <tp:taxon-name-part taxon-name-part-type="species" reg="pollicigerum">pollicigerum</tp:taxon-name-part></tp:taxon-name></italic> sp. nov., <italic><tp:taxon-name><tp:taxon-name-part taxon-name-part-type="genus" reg="Ciriacremum">C.</tp:taxon-name-part></tp:taxon-name></italic> sp. A, and <italic><tp:taxon-name><tp:taxon-name-part taxon-name-part-type="genus" reg="Ciriacremum">C.</tp:taxon-name-part></tp:taxon-name></italic> sp. B, from which it differs as indicated in the key. It differs from <italic><tp:taxon-name><tp:taxon-name-part taxon-name-part-type="genus" reg="Ciriacremum">C.</tp:taxon-name-part> <tp:taxon-name-part taxon-name-part-type="species" reg="pollicigerum">pollicigerum</tp:taxon-name-part></tp:taxon-name></italic> and sp. B in having a mostly dark-brown forewing (versus with a transverse marginal band), and from sp. A in lacking a white forewing base. <italic><tp:taxon-name><tp:taxon-name-part taxon-name-part-type="genus" reg="Ciriacremum">Ciriacremum</tp:taxon-name-part> <tp:taxon-name-part taxon-name-part-type="species" reg="maederae">maederae</tp:taxon-name-part></tp:taxon-name></italic> sp. nov. shares the long, apically pointed genal processes with <italic><tp:taxon-name><tp:taxon-name-part taxon-name-part-type="genus" reg="Ciriacremum">C.</tp:taxon-name-part> <tp:taxon-name-part taxon-name-part-type="species" reg="setosum">setosum</tp:taxon-name-part></tp:taxon-name></italic> from which it differs in the dark-brown forewing (versus bearing a dark marginal band), the lamellar paramere (versus paramere with large anterior lobe) and the relatively longer female subgenital plate (about two-thirds as long as proctiger versus about half as long).</p></tp:treatment-sec><tp:treatment-sec><!--Section generated to contain objects referenced in tp:taxon-treatment.--><fig id="F2" position="float" orientation="portrait"><object-id xmlns:xlink="http://www.w3.org/1999/xlink" content-type="doi" xlink:type="simple">10.3897/zookeys.1258.167703.figure2</object-id><object-id xmlns:xlink="http://www.w3.org/1999/xlink" content-type="arpha" xlink:type="simple">914E5F59-8E3E-5F39-8B96-21C95DAB9943</object-id><label>Figure 2.</label><caption><p>Habitus in lateral view of <italic><tp:taxon-name><tp:taxon-name-part taxon-name-part-type="genus" reg="Ciriacremum">Ciriacremum</tp:taxon-name-part> <tp:taxon-name-part taxon-name-part-type="species" reg="maederae">maederae</tp:taxon-name-part></tp:taxon-name></italic> sp. nov. (drawing A. Coray).</p></caption><graphic xmlns:xlink="http://www.w3.org/1999/xlink" xlink:href="zookeys-1258-119_article-167703__-g002.jpg" position="float" orientation="portrait" xlink:type="simple" id="oo_1456553.jpg"><uri content-type="original_file" xlink:type="simple">https://binary.pensoft.net/fig/1456553</uri></graphic></fig><fig id="F3" position="float" orientation="portrait"><object-id xmlns:xlink="http://www.w3.org/1999/xlink" content-type="doi" xlink:type="simple">10.3897/zookeys.1258.167703.figure3</object-id><object-id xmlns:xlink="http://www.w3.org/1999/xlink" content-type="arpha" xlink:type="simple">BC6C9354-24D3-58E0-BF9C-39BFD61D5556</object-id><label>Figure 3.</label><caption><p>Habitus in lateral view (A–D) and holotype labels (E–H) of <italic><tp:taxon-name><tp:taxon-name-part taxon-name-part-type="genus" reg="Ciriacremum">Ciriacremum</tp:taxon-name-part></tp:taxon-name></italic> spp. A, E. <italic><tp:taxon-name><tp:taxon-name-part taxon-name-part-type="genus" reg="Ciriacremum">Ciriacremum</tp:taxon-name-part> <tp:taxon-name-part taxon-name-part-type="species" reg="lanceolatum">lanceolatum</tp:taxon-name-part></tp:taxon-name></italic> sp. nov.; B, F. <italic><tp:taxon-name><tp:taxon-name-part taxon-name-part-type="genus" reg="Ciriacremum">Ciriacremum</tp:taxon-name-part> <tp:taxon-name-part taxon-name-part-type="species" reg="maederae">maederae</tp:taxon-name-part></tp:taxon-name></italic> sp. nov.; C, G. <italic><tp:taxon-name><tp:taxon-name-part taxon-name-part-type="genus" reg="Ciriacremum">Ciriacremum</tp:taxon-name-part> <tp:taxon-name-part taxon-name-part-type="species" reg="pollicigerum">pollicigerum</tp:taxon-name-part></tp:taxon-name></italic> sp. nov.; D, H. <italic><tp:taxon-name><tp:taxon-name-part taxon-name-part-type="genus" reg="Ciriacremum">Ciriacremum</tp:taxon-name-part> <tp:taxon-name-part taxon-name-part-type="species" reg="roraima">roraima</tp:taxon-name-part></tp:taxon-name></italic> sp. nov. Scale bars: 0.5 mm (A, B, D); 1.0 mm (C).</p></caption><graphic xmlns:xlink="http://www.w3.org/1999/xlink" xlink:href="zookeys-1258-119_article-167703__-g003.jpg" position="float" orientation="portrait" xlink:type="simple" id="oo_1456554.jpg"><uri content-type="original_file" xlink:type="simple">https://binary.pensoft.net/fig/1456554</uri></graphic></fig><fig id="F4" position="float" orientation="portrait"><object-id xmlns:xlink="http://www.w3.org/1999/xlink" content-type="doi" xlink:type="simple">10.3897/zookeys.1258.167703.figure4</object-id><object-id xmlns:xlink="http://www.w3.org/1999/xlink" content-type="arpha" xlink:type="simple">AEF1BB85-D50B-53F9-8C12-A8166B3875EF</object-id><label>Figure 4.</label><caption><p>Head in dorsal view (A–D) and forewing (E–H) of <italic><tp:taxon-name><tp:taxon-name-part taxon-name-part-type="genus" reg="Ciriacremum">Ciriacremum</tp:taxon-name-part></tp:taxon-name></italic> spp. A, E. <italic><tp:taxon-name><tp:taxon-name-part taxon-name-part-type="genus" reg="Ciriacremum">Ciriacremum</tp:taxon-name-part> <tp:taxon-name-part taxon-name-part-type="species" reg="lanceolatum">lanceolatum</tp:taxon-name-part></tp:taxon-name></italic> sp. nov.; B, F. <italic><tp:taxon-name><tp:taxon-name-part taxon-name-part-type="genus" reg="Ciriacremum">Ciriacremum</tp:taxon-name-part> <tp:taxon-name-part taxon-name-part-type="species" reg="maederae">maederae</tp:taxon-name-part></tp:taxon-name></italic> sp. nov.; C, G. <italic><tp:taxon-name><tp:taxon-name-part taxon-name-part-type="genus" reg="Ciriacremum">Ciriacremum</tp:taxon-name-part> <tp:taxon-name-part taxon-name-part-type="species" reg="pollicigerum">pollicigerum</tp:taxon-name-part></tp:taxon-name></italic> sp. nov.; D, H. <italic><tp:taxon-name><tp:taxon-name-part taxon-name-part-type="genus" reg="Ciriacremum">Ciriacremum</tp:taxon-name-part> <tp:taxon-name-part taxon-name-part-type="species" reg="roraima">roraima</tp:taxon-name-part></tp:taxon-name></italic> sp. nov. Scale bars: 0.1 mm (A–D); 0.5 mm (E–H).</p></caption><graphic xmlns:xlink="http://www.w3.org/1999/xlink" xlink:href="zookeys-1258-119_article-167703__-g004.jpg" position="float" orientation="portrait" xlink:type="simple" id="oo_1456555.jpg"><uri content-type="original_file" xlink:type="simple">https://binary.pensoft.net/fig/1456555</uri></graphic></fig><fig id="F6" position="float" orientation="portrait"><object-id xmlns:xlink="http://www.w3.org/1999/xlink" content-type="doi" xlink:type="simple">10.3897/zookeys.1258.167703.figure6</object-id><object-id xmlns:xlink="http://www.w3.org/1999/xlink" content-type="arpha" xlink:type="simple">66EC0442-70A9-5A17-8810-F9AC141B0C73</object-id><label>Figure 6.</label><caption><p>Male terminalia of <italic><tp:taxon-name><tp:taxon-name-part taxon-name-part-type="genus" reg="Ciriacremum">Ciriacremum</tp:taxon-name-part></tp:taxon-name></italic> spp., in lateral view. A. <italic><tp:taxon-name><tp:taxon-name-part taxon-name-part-type="genus" reg="Ciriacremum">Ciriacremum</tp:taxon-name-part> <tp:taxon-name-part taxon-name-part-type="species" reg="lanceolatum">lanceolatum</tp:taxon-name-part></tp:taxon-name></italic> sp. nov.; B. <italic><tp:taxon-name><tp:taxon-name-part taxon-name-part-type="genus" reg="Ciriacremum">Ciriacremum</tp:taxon-name-part> <tp:taxon-name-part taxon-name-part-type="species" reg="maederae">maederae</tp:taxon-name-part></tp:taxon-name></italic> sp. nov.; <tp:taxon-name><tp:taxon-name-part taxon-name-part-type="genus" reg="Ciriacremum">C.</tp:taxon-name-part></tp:taxon-name><italic><tp:taxon-name><tp:taxon-name-part taxon-name-part-type="genus" reg="Ciriacremum">Ciriacremum</tp:taxon-name-part> <tp:taxon-name-part taxon-name-part-type="species" reg="pollicigerum">pollicigerum</tp:taxon-name-part></tp:taxon-name></italic> sp. nov.; D. <italic><tp:taxon-name><tp:taxon-name-part taxon-name-part-type="genus" reg="Ciriacremum">Ciriacremum</tp:taxon-name-part> <tp:taxon-name-part taxon-name-part-type="species" reg="roraima">roraima</tp:taxon-name-part></tp:taxon-name></italic> sp. nov. Scale bar: 0.2 mm.</p></caption><graphic xmlns:xlink="http://www.w3.org/1999/xlink" xlink:href="zookeys-1258-119_article-167703__-g006.jpg" position="float" orientation="portrait" xlink:type="simple" id="oo_1456557.jpg"><uri content-type="original_file" xlink:type="simple">https://binary.pensoft.net/fig/1456557</uri></graphic></fig><fig id="F7" position="float" orientation="portrait"><object-id xmlns:xlink="http://www.w3.org/1999/xlink" content-type="doi" xlink:type="simple">10.3897/zookeys.1258.167703.figure7</object-id><object-id xmlns:xlink="http://www.w3.org/1999/xlink" content-type="arpha" xlink:type="simple">29A7418E-1D65-531C-9F91-FF2B94BC56D8</object-id><label>Figure 7.</label><caption><p>Inner face of paramere, in lateral view (A, C, E, G), and distal segment of aedeagus, in lateral view (B, D, F, H) of <italic><tp:taxon-name><tp:taxon-name-part taxon-name-part-type="genus" reg="Ciriacremum">Ciriacremum</tp:taxon-name-part></tp:taxon-name></italic> spp. A, B. <italic><tp:taxon-name><tp:taxon-name-part taxon-name-part-type="genus" reg="Ciriacremum">Ciriacremum</tp:taxon-name-part> <tp:taxon-name-part taxon-name-part-type="species" reg="lanceolatum">lanceolatum</tp:taxon-name-part></tp:taxon-name></italic> sp. nov.; C, D. <italic><tp:taxon-name><tp:taxon-name-part taxon-name-part-type="genus" reg="Ciriacremum">Ciriacremum</tp:taxon-name-part> <tp:taxon-name-part taxon-name-part-type="species" reg="maederae">maederae</tp:taxon-name-part></tp:taxon-name></italic> sp. nov.; E, F. <italic><tp:taxon-name><tp:taxon-name-part taxon-name-part-type="genus" reg="Ciriacremum">Ciriacremum</tp:taxon-name-part> <tp:taxon-name-part taxon-name-part-type="species" reg="pollicigerum">pollicigerum</tp:taxon-name-part></tp:taxon-name></italic> sp. nov.; G, H. <italic><tp:taxon-name><tp:taxon-name-part taxon-name-part-type="genus" reg="Ciriacremum">Ciriacremum</tp:taxon-name-part> <tp:taxon-name-part taxon-name-part-type="species" reg="roraima">roraima</tp:taxon-name-part></tp:taxon-name></italic> sp. nov. Scale bar: 0.05 mm.</p></caption><graphic xmlns:xlink="http://www.w3.org/1999/xlink" xlink:href="zookeys-1258-119_article-167703__-g007.jpg" position="float" orientation="portrait" xlink:type="simple" id="oo_1456558.jpg"><uri content-type="original_file" xlink:type="simple">https://binary.pensoft.net/fig/1456558</uri></graphic></fig><fig id="F8" position="float" orientation="portrait"><object-id xmlns:xlink="http://www.w3.org/1999/xlink" content-type="doi" xlink:type="simple">10.3897/zookeys.1258.167703.figure8</object-id><object-id xmlns:xlink="http://www.w3.org/1999/xlink" content-type="arpha" xlink:type="simple">DD1D5A97-50BB-5BA4-97E1-9920D3DC820D</object-id><label>Figure 8.</label><caption><p>Female terminalia of <italic><tp:taxon-name><tp:taxon-name-part taxon-name-part-type="genus" reg="Ciriacremum">Ciriacremum</tp:taxon-name-part></tp:taxon-name></italic> spp. A. <italic><tp:taxon-name><tp:taxon-name-part taxon-name-part-type="genus" reg="Ciriacremum">Ciriacremum</tp:taxon-name-part> <tp:taxon-name-part taxon-name-part-type="species" reg="maederae">maederae</tp:taxon-name-part></tp:taxon-name></italic> sp. nov.; B. <italic><tp:taxon-name><tp:taxon-name-part taxon-name-part-type="genus" reg="Ciriacremum">Ciriacremum</tp:taxon-name-part> <tp:taxon-name-part taxon-name-part-type="species" reg="pollicigerum">pollicigerum</tp:taxon-name-part></tp:taxon-name></italic> sp. nov.; <tp:taxon-name><tp:taxon-name-part taxon-name-part-type="genus" reg="Ciriacremum">C.</tp:taxon-name-part></tp:taxon-name><italic><tp:taxon-name><tp:taxon-name-part taxon-name-part-type="genus" reg="Ciriacremum">Ciriacremum</tp:taxon-name-part> <tp:taxon-name-part taxon-name-part-type="species" reg="roraima">roraima</tp:taxon-name-part></tp:taxon-name></italic> sp. nov. Scale bar: 0.2 mm.</p></caption><graphic xmlns:xlink="http://www.w3.org/1999/xlink" xlink:href="zookeys-1258-119_article-167703__-g008.jpg" position="float" orientation="portrait" xlink:type="simple" id="oo_1456559.jpg"><uri content-type="original_file" xlink:type="simple">https://binary.pensoft.net/fig/1456559</uri></graphic></fig></tp:treatment-sec></tp:taxon-treatment>
