# Supplementary material for: ﻿The psyllid genus Ciriacremum (Hemiptera, Psyllidae) in Brazil
Source: Zookeys. 2025 Nov 3;1258:119–36. doi: 10.3897/zookeys.1258.167703 (PMC12603647; doi:10.3897/zookeys.1258.167703)
Supplement: XML Treatment for Ciriacremum pollicigerum [file zookeys.1258.167703-treatment4.xml]

<!DOCTYPE tp:taxon-treatment
  PUBLIC "-//TaxonX//DTD Taxonomic Treatment Publishing DTD v0 20100105//EN" "tax-treatment-NSO.dtd">
<tp:taxon-treatment xmlns:tp="http://www.plazi.org/taxpub"><tp:treatment-meta><kwd-group><label>Taxon classification</label><kwd>
              <named-content content-type="kingdom">Animalia</named-content>
            </kwd><kwd>
              <named-content content-type="order">Hemiptera</named-content>
            </kwd><kwd>
              <named-content content-type="family">Psyllidae</named-content>
            </kwd></kwd-group><mixed-citation publication-type="journal"><person-group><name><surname>Burckhardt</surname><given-names>Daniel</given-names></name><name><surname>de Queiroz</surname><given-names>Dalva Luiz</given-names></name></person-group><article-title>﻿The psyllid genus <italic><tp:taxon-name><tp:taxon-name-part taxon-name-part-type="genus" reg="Ciriacremum">Ciriacremum</tp:taxon-name-part></tp:taxon-name></italic> (<tp:taxon-name><tp:taxon-name-part taxon-name-part-type="order">Hemiptera</tp:taxon-name-part></tp:taxon-name>, <tp:taxon-name><tp:taxon-name-part taxon-name-part-type="family">Psyllidae</tp:taxon-name-part></tp:taxon-name>) in Brazil</article-title><source>Zookeys</source><day>03</day><month>11</month><year>2025</year><volume>1258</volume><fpage>119</fpage><lpage>136</lpage><pub-id pub-id-type="doi">10.3897/zookeys.1258.167703</pub-id></mixed-citation></tp:treatment-meta><tp:nomenclature><label>﻿</label><tp:taxon-name><object-id xmlns:xlink="http://www.w3.org/1999/xlink" content-type="arpha" xlink:type="simple">82848582-8FBD-50A0-A3D6-9C29673B5567</object-id>
            <tp:taxon-name-part taxon-name-part-type="genus" reg="Ciriacremum">Ciriacremum</tp:taxon-name-part>
            <tp:taxon-name-part taxon-name-part-type="species" reg="pollicigerum">pollicigerum</tp:taxon-name-part>
            <object-id xmlns:xlink="http://www.w3.org/1999/xlink" content-type="zoobank" xlink:type="simple">https://zoobank.org/FF2647C9-D1DC-46E6-83AD-DD1110F41924</object-id>
          </tp:taxon-name><tp:taxon-authority>Burckhardt &amp; Queiroz</tp:taxon-authority><tp:taxon-status xmlns:xlink="http://www.w3.org/1999/xlink" xlink:type="simple">sp. nov.</tp:taxon-status><xref ref-type="fig" rid="F3">Figs 3C</xref><xref ref-type="fig" rid="F4">, 4C, G</xref><xref ref-type="fig" rid="F6">, 6C</xref><xref ref-type="fig" rid="F7">, 7E, F</xref><xref ref-type="fig" rid="F8">, 8B</xref></tp:nomenclature><tp:treatment-sec sec-type="type locality" id="SECID0EPSAG"><title>Type locality.</title><p>Brazil, Amazonas state, Manaus municipality, Embrapa Amazônia Ocidental research centre, <named-content xmlns:xlink="http://www.w3.org/1999/xlink" content-type="dwc:verbatimCoordinates" xlink:type="simple"><named-content content-type="geo-json" specific-use="{&#34;type&#34;:&#34;Point&#34;,&#34;coordinates&#34;:[-59.974500,-2.899400]}" id="NCID0EYSAG" xlink:type="simple">2.8994°S, 59.9745°W</named-content></named-content>.</p></tp:treatment-sec><tp:treatment-sec sec-type="type material" id="SECID0E4SAG"><title>Type material.</title><p><bold><italic>Holotype</italic>.</bold> Brazil • ♂; <abbrev xmlns:xlink="http://www.w3.org/1999/xlink" xlink:title="Amazonas" id="ABBRID0EITAG" xlink:type="simple">AM</abbrev>, Manaus, Embrapa Amazônia Ocidental; <named-content xmlns:xlink="http://www.w3.org/1999/xlink" content-type="dwc:verbatimCoordinates" xlink:type="simple"><named-content content-type="geo-json" specific-use="{&#34;type&#34;:&#34;Point&#34;,&#34;coordinates&#34;:[-59.974500,-2.899400]}" id="NCID0EPTAG" xlink:type="simple">2.8994°S, 59.9745°W</named-content></named-content>; 90–100 m a.s.l.; 13 Oct. 2015; E.S. Figueiredo leg.; cultivated plants; <named-content xmlns:xlink="http://www.w3.org/1999/xlink" content-type="dwc:institutional_code" xlink:title="Coleção Entomológica Padre Jesus Santiago Moure, Centro Politécnico, Universidade Federal do Paraná" xlink:href="http://grbio.org/institution/universidade-federal-do-paran%C3%A1" xlink:type="simple">UFPR</named-content>, dry mounted (Fig. <xref ref-type="fig" rid="F3">3G</xref>).</p><p><bold><italic>Paratypes</italic>.</bold> Brazil • 1 ♂; same data as holotype; 13 Mar. 2014; <tp:taxon-name><tp:taxon-name-part taxon-name-part-type="genus" reg="Ciriacremum">C.</tp:taxon-name-part></tp:taxon-name> Krug &amp; E. Soares leg.; <italic><tp:taxon-name><tp:taxon-name-part taxon-name-part-type="genus" reg="Tachigali">Tachigali</tp:taxon-name-part> <tp:taxon-name-part taxon-name-part-type="species" reg="paniculata">paniculata</tp:taxon-name-part></tp:taxon-name></italic>, cultivated plants; <named-content xmlns:xlink="http://www.w3.org/1999/xlink" content-type="dwc:institutional_code" xlink:title="Naturhistorisches Museum, Basel" xlink:href="http://grbio.org/institution/naturhistorisches-museum-basel" xlink:type="simple">NHMB</named-content> (NMB-PSYLL0009758), slide-mounted • 1 ♀; same data as holotype; 24 Mar. 2014; E. Soares leg.; cultivated plants; <named-content xmlns:xlink="http://www.w3.org/1999/xlink" content-type="dwc:institutional_code" xlink:title="Naturhistorisches Museum, Basel" xlink:href="http://grbio.org/institution/naturhistorisches-museum-basel" xlink:type="simple">NHMB</named-content> (NMB-PSYLL0009759); slide-mounted • 1 ♂; same data as holotype; 24 Mar. 2014; E.S. Figueiredo leg.; <italic><tp:taxon-name><tp:taxon-name-part taxon-name-part-type="genus" reg="Hymenaea">Hymenaea</tp:taxon-name-part> <tp:taxon-name-part taxon-name-part-type="species" reg="courbaril">courbaril</tp:taxon-name-part></tp:taxon-name></italic>, #CPAA (01), cultivated plants; <named-content xmlns:xlink="http://www.w3.org/1999/xlink" content-type="dwc:institutional_code" xlink:title="Naturhistorisches Museum, Basel" xlink:href="http://grbio.org/institution/naturhistorisches-museum-basel" xlink:type="simple">NHMB</named-content> (NMB-PSYLL0009760); dry mounted • 3 ♂ 5 ♀; same data as holotype; <named-content xmlns:xlink="http://www.w3.org/1999/xlink" content-type="dwc:institutional_code" xlink:title="Naturhistorisches Museum, Basel" xlink:href="http://grbio.org/institution/naturhistorisches-museum-basel" xlink:type="simple">NHMB</named-content> (NMB-PSYLL0005248, NMB-PSYLL0009761), <named-content xmlns:xlink="http://www.w3.org/1999/xlink" content-type="dwc:institutional_code" xlink:title="Coleção Entomológica Padre Jesus Santiago Moure, Centro Politécnico, Universidade Federal do Paraná" xlink:href="http://grbio.org/institution/universidade-federal-do-paran%C3%A1" xlink:type="simple">UFPR</named-content>, dry mounted and in 70% ethanol.</p></tp:treatment-sec><tp:treatment-sec sec-type="description" id="SECID0EZVAG"><title>Description.</title><p><bold>Adult</bold> (Fig. <xref ref-type="fig" rid="F3">3C</xref>). Colour. General body colour brown. Vertex ochreous with small yellow dots; head ventrally dark brown. Antennal segments I and II brown, segments IV–VIII with dark apices, segments IX and X dark brown. Pronotum brown with a submedian yellow patch on either side. Mesopraescutum ochreous with small yellow dots; mesoscutum brown with median longitudinal yellow band and small yellow dots, some arranged in four longitudinal rows. Mesepimeron brown. Foreleg and mesofemur brown. Forewing mostly transparent with yellow veins; vein A dark brown; with dark-brown, well-contrasted band along apical margin; margin at radular areas brown. Younger specimens rather yellow with more extended light colour.</p><p><bold><italic>Structure</italic>.</bold> Genal processes 0.9 times as long as coronal suture, subacute apically (Fig. <xref ref-type="fig" rid="F4">4C</xref>). Antenna 3.2–3.4 times as long as head width, relative length of flagellar segments from base to apex as 1.0: 1.1: 1.3: 1.7: 2.0: 2.1: 1.0: 0.3. Metatibia 0.6–0.7 times as long as head width. Forewing (Fig. <xref ref-type="fig" rid="F4">4G</xref>) 2.5–2.7 times as long as head width, 2.0–2.1 times as long as wide; broadly rounded apically. Terminalia as in Figs <xref ref-type="fig" rid="F6">6C</xref>, <xref ref-type="fig" rid="F7">7E, F</xref>, <xref ref-type="fig" rid="F8">8B</xref>. Male proctiger 0.4 times as long as head width, mostly tubular, posterior lobe at base, straight, pointing caudad, weakly sclerotised. Paramere longer than proctiger; in lateral view, inversely triangular, with a posterior thumb-like process; inner face with several rows of peg setae along fore margin in the middle, and moderately long setae in posterior half. Distal segment of aedeagus shorter than proctiger; moderately large, with strongly curved apical dilatation. Female proctiger 1.0 times as long as head width, apex subacute; circumanal ring 0.3 times as long as proctiger. Subgenital plate 0.4 times as long as proctiger, bearing moderately dense setae in apical half.</p><p><bold><italic>Measurements</italic></bold> (1 ♂, 1 ♀, in mm). Head width 0.96–1.02; antenna length 3.28–3.30; forewing length 2.40–2.80; male proctiger length 0.38; paramere length 0.42; length of distal portion of aedeagus 0.30; female proctiger length 1.00.</p><p><bold>Fifth instar immature</bold> unknown.</p></tp:treatment-sec><tp:treatment-sec sec-type="etymology" id="SECID0ELXAG"><title>Etymology.</title><p>From the Latin noun <italic>pollux</italic>, “thumb”, and the Latin suffix -<italic>ger</italic>, “bearing”, referring to the thumb-like process on the paramere in lateral view.</p></tp:treatment-sec><tp:treatment-sec sec-type="host" id="SECID0EVXAG"><title>Host plant.</title><p>Unknown. Adults were collected on <italic><tp:taxon-name><tp:taxon-name-part taxon-name-part-type="genus" reg="Hymenaea">Hymenaea</tp:taxon-name-part> <tp:taxon-name-part taxon-name-part-type="species" reg="courbaril">courbaril</tp:taxon-name-part></tp:taxon-name></italic> and <italic><tp:taxon-name><tp:taxon-name-part taxon-name-part-type="genus" reg="Sclerobium">Sclerobium</tp:taxon-name-part> <tp:taxon-name-part taxon-name-part-type="species" reg="paniculatum">paniculatum</tp:taxon-name-part></tp:taxon-name></italic> (<tp:taxon-name><tp:taxon-name-part taxon-name-part-type="family">Fabaceae</tp:taxon-name-part></tp:taxon-name>) which are possible hosts.</p></tp:treatment-sec><tp:treatment-sec sec-type="distribution" id="SECID0EWYAG"><title>Distribution.</title><p>Brazil (<abbrev xmlns:xlink="http://www.w3.org/1999/xlink" xlink:title="Amazonas" id="ABBRID0E3YAG" xlink:type="simple">AM</abbrev>).</p></tp:treatment-sec><tp:treatment-sec sec-type="Affinities" id="SECID0EAZAG"><title>Affinities.</title><p>A member of the <italic><tp:taxon-name><tp:taxon-name-part taxon-name-part-type="genus" reg="Ciriacremum">Ciriacremum</tp:taxon-name-part> <tp:taxon-name-part taxon-name-part-type="species" reg="setosum">setosum</tp:taxon-name-part></tp:taxon-name></italic> group, <italic><tp:taxon-name><tp:taxon-name-part taxon-name-part-type="genus" reg="Ciriacremum">C.</tp:taxon-name-part> <tp:taxon-name-part taxon-name-part-type="species" reg="pollicigerum">pollicigerum</tp:taxon-name-part></tp:taxon-name></italic> sp. nov. shares the long, apically pointed or subacute genal processes with <italic><tp:taxon-name><tp:taxon-name-part taxon-name-part-type="genus" reg="Ciriacremum">C.</tp:taxon-name-part> <tp:taxon-name-part taxon-name-part-type="species" reg="maederae">maederae</tp:taxon-name-part></tp:taxon-name></italic> sp. nov., <italic><tp:taxon-name><tp:taxon-name-part taxon-name-part-type="genus" reg="Ciriacremum">C.</tp:taxon-name-part></tp:taxon-name></italic> sp. A, and <italic><tp:taxon-name><tp:taxon-name-part taxon-name-part-type="genus" reg="Ciriacremum">C.</tp:taxon-name-part></tp:taxon-name></italic> sp. B, from which it differs as indicated in the key. It differs from <italic><tp:taxon-name><tp:taxon-name-part taxon-name-part-type="genus" reg="Ciriacremum">C.</tp:taxon-name-part> <tp:taxon-name-part taxon-name-part-type="species" reg="maederae">maederae</tp:taxon-name-part></tp:taxon-name></italic> and <italic><tp:taxon-name><tp:taxon-name-part taxon-name-part-type="genus" reg="Ciriacremum">C.</tp:taxon-name-part></tp:taxon-name></italic> sp. A in having a transverse marginal band on the forewing (versus mostly dark brown or black), and from <italic><tp:taxon-name><tp:taxon-name-part taxon-name-part-type="genus" reg="Ciriacremum">C.</tp:taxon-name-part></tp:taxon-name></italic> sp. B in having a well-defined marginal band on the forewing rather than an indistinctly delimited one. <italic><tp:taxon-name><tp:taxon-name-part taxon-name-part-type="genus" reg="Ciriacremum">Ciriacremum</tp:taxon-name-part> <tp:taxon-name-part taxon-name-part-type="species" reg="pollicigerum">pollicigerum</tp:taxon-name-part></tp:taxon-name></italic> sp. nov. resembles <italic><tp:taxon-name><tp:taxon-name-part taxon-name-part-type="genus" reg="Ciriacremum">C.</tp:taxon-name-part> <tp:taxon-name-part taxon-name-part-type="species" reg="setosum">setosum</tp:taxon-name-part></tp:taxon-name></italic> in the long, apically pointed genal processes, the apically banded forewing, the anteriorly lobed paramere, and the short female subgenital plate (&lt;0.5 times proctiger length). It differs from the latter species in the slightly larger body dimensions (head width 0.96–1.02 mm versus 0.91 mm, forewing length 2.40–2.80 mm versus 2.1 mm) and details of the paramere (anterior lobe broadly rounded anteriorly with 2–3 rows of peg setae along anterior margin on inner face which is glabrous otherwise versus anterior lobe narrowly rounded anteriorly with bristles densely covering entire inner face).</p></tp:treatment-sec><tp:treatment-sec><!--Section generated to contain objects referenced in tp:taxon-treatment.--><fig id="F3" position="float" orientation="portrait"><object-id xmlns:xlink="http://www.w3.org/1999/xlink" content-type="doi" xlink:type="simple">10.3897/zookeys.1258.167703.figure3</object-id><object-id xmlns:xlink="http://www.w3.org/1999/xlink" content-type="arpha" xlink:type="simple">BC6C9354-24D3-58E0-BF9C-39BFD61D5556</object-id><label>Figure 3.</label><caption><p>Habitus in lateral view (A–D) and holotype labels (E–H) of <italic><tp:taxon-name><tp:taxon-name-part taxon-name-part-type="genus" reg="Ciriacremum">Ciriacremum</tp:taxon-name-part></tp:taxon-name></italic> spp. A, E. <italic><tp:taxon-name><tp:taxon-name-part taxon-name-part-type="genus" reg="Ciriacremum">Ciriacremum</tp:taxon-name-part> <tp:taxon-name-part taxon-name-part-type="species" reg="lanceolatum">lanceolatum</tp:taxon-name-part></tp:taxon-name></italic> sp. nov.; B, F. <italic><tp:taxon-name><tp:taxon-name-part taxon-name-part-type="genus" reg="Ciriacremum">Ciriacremum</tp:taxon-name-part> <tp:taxon-name-part taxon-name-part-type="species" reg="maederae">maederae</tp:taxon-name-part></tp:taxon-name></italic> sp. nov.; C, G. <italic><tp:taxon-name><tp:taxon-name-part taxon-name-part-type="genus" reg="Ciriacremum">Ciriacremum</tp:taxon-name-part> <tp:taxon-name-part taxon-name-part-type="species" reg="pollicigerum">pollicigerum</tp:taxon-name-part></tp:taxon-name></italic> sp. nov.; D, H. <italic><tp:taxon-name><tp:taxon-name-part taxon-name-part-type="genus" reg="Ciriacremum">Ciriacremum</tp:taxon-name-part> <tp:taxon-name-part taxon-name-part-type="species" reg="roraima">roraima</tp:taxon-name-part></tp:taxon-name></italic> sp. nov. Scale bars: 0.5 mm (A, B, D); 1.0 mm (C).</p></caption><graphic xmlns:xlink="http://www.w3.org/1999/xlink" xlink:href="zookeys-1258-119_article-167703__-g003.jpg" position="float" orientation="portrait" xlink:type="simple" id="oo_1456554.jpg"><uri content-type="original_file" xlink:type="simple">https://binary.pensoft.net/fig/1456554</uri></graphic></fig><fig id="F4" position="float" orientation="portrait"><object-id xmlns:xlink="http://www.w3.org/1999/xlink" content-type="doi" xlink:type="simple">10.3897/zookeys.1258.167703.figure4</object-id><object-id xmlns:xlink="http://www.w3.org/1999/xlink" content-type="arpha" xlink:type="simple">AEF1BB85-D50B-53F9-8C12-A8166B3875EF</object-id><label>Figure 4.</label><caption><p>Head in dorsal view (A–D) and forewing (E–H) of <italic><tp:taxon-name><tp:taxon-name-part taxon-name-part-type="genus" reg="Ciriacremum">Ciriacremum</tp:taxon-name-part></tp:taxon-name></italic> spp. A, E. <italic><tp:taxon-name><tp:taxon-name-part taxon-name-part-type="genus" reg="Ciriacremum">Ciriacremum</tp:taxon-name-part> <tp:taxon-name-part taxon-name-part-type="species" reg="lanceolatum">lanceolatum</tp:taxon-name-part></tp:taxon-name></italic> sp. nov.; B, F. <italic><tp:taxon-name><tp:taxon-name-part taxon-name-part-type="genus" reg="Ciriacremum">Ciriacremum</tp:taxon-name-part> <tp:taxon-name-part taxon-name-part-type="species" reg="maederae">maederae</tp:taxon-name-part></tp:taxon-name></italic> sp. nov.; C, G. <italic><tp:taxon-name><tp:taxon-name-part taxon-name-part-type="genus" reg="Ciriacremum">Ciriacremum</tp:taxon-name-part> <tp:taxon-name-part taxon-name-part-type="species" reg="pollicigerum">pollicigerum</tp:taxon-name-part></tp:taxon-name></italic> sp. nov.; D, H. <italic><tp:taxon-name><tp:taxon-name-part taxon-name-part-type="genus" reg="Ciriacremum">Ciriacremum</tp:taxon-name-part> <tp:taxon-name-part taxon-name-part-type="species" reg="roraima">roraima</tp:taxon-name-part></tp:taxon-name></italic> sp. nov. Scale bars: 0.1 mm (A–D); 0.5 mm (E–H).</p></caption><graphic xmlns:xlink="http://www.w3.org/1999/xlink" xlink:href="zookeys-1258-119_article-167703__-g004.jpg" position="float" orientation="portrait" xlink:type="simple" id="oo_1456555.jpg"><uri content-type="original_file" xlink:type="simple">https://binary.pensoft.net/fig/1456555</uri></graphic></fig><fig id="F6" position="float" orientation="portrait"><object-id xmlns:xlink="http://www.w3.org/1999/xlink" content-type="doi" xlink:type="simple">10.3897/zookeys.1258.167703.figure6</object-id><object-id xmlns:xlink="http://www.w3.org/1999/xlink" content-type="arpha" xlink:type="simple">66EC0442-70A9-5A17-8810-F9AC141B0C73</object-id><label>Figure 6.</label><caption><p>Male terminalia of <italic><tp:taxon-name><tp:taxon-name-part taxon-name-part-type="genus" reg="Ciriacremum">Ciriacremum</tp:taxon-name-part></tp:taxon-name></italic> spp., in lateral view. A. <italic><tp:taxon-name><tp:taxon-name-part taxon-name-part-type="genus" reg="Ciriacremum">Ciriacremum</tp:taxon-name-part> <tp:taxon-name-part taxon-name-part-type="species" reg="lanceolatum">lanceolatum</tp:taxon-name-part></tp:taxon-name></italic> sp. nov.; B. <italic><tp:taxon-name><tp:taxon-name-part taxon-name-part-type="genus" reg="Ciriacremum">Ciriacremum</tp:taxon-name-part> <tp:taxon-name-part taxon-name-part-type="species" reg="maederae">maederae</tp:taxon-name-part></tp:taxon-name></italic> sp. nov.; <tp:taxon-name><tp:taxon-name-part taxon-name-part-type="genus" reg="Ciriacremum">C.</tp:taxon-name-part></tp:taxon-name><italic><tp:taxon-name><tp:taxon-name-part taxon-name-part-type="genus" reg="Ciriacremum">Ciriacremum</tp:taxon-name-part> <tp:taxon-name-part taxon-name-part-type="species" reg="pollicigerum">pollicigerum</tp:taxon-name-part></tp:taxon-name></italic> sp. nov.; D. <italic><tp:taxon-name><tp:taxon-name-part taxon-name-part-type="genus" reg="Ciriacremum">Ciriacremum</tp:taxon-name-part> <tp:taxon-name-part taxon-name-part-type="species" reg="roraima">roraima</tp:taxon-name-part></tp:taxon-name></italic> sp. nov. Scale bar: 0.2 mm.</p></caption><graphic xmlns:xlink="http://www.w3.org/1999/xlink" xlink:href="zookeys-1258-119_article-167703__-g006.jpg" position="float" orientation="portrait" xlink:type="simple" id="oo_1456557.jpg"><uri content-type="original_file" xlink:type="simple">https://binary.pensoft.net/fig/1456557</uri></graphic></fig><fig id="F7" position="float" orientation="portrait"><object-id xmlns:xlink="http://www.w3.org/1999/xlink" content-type="doi" xlink:type="simple">10.3897/zookeys.1258.167703.figure7</object-id><object-id xmlns:xlink="http://www.w3.org/1999/xlink" content-type="arpha" xlink:type="simple">29A7418E-1D65-531C-9F91-FF2B94BC56D8</object-id><label>Figure 7.</label><caption><p>Inner face of paramere, in lateral view (A, C, E, G), and distal segment of aedeagus, in lateral view (B, D, F, H) of <italic><tp:taxon-name><tp:taxon-name-part taxon-name-part-type="genus" reg="Ciriacremum">Ciriacremum</tp:taxon-name-part></tp:taxon-name></italic> spp. A, B. <italic><tp:taxon-name><tp:taxon-name-part taxon-name-part-type="genus" reg="Ciriacremum">Ciriacremum</tp:taxon-name-part> <tp:taxon-name-part taxon-name-part-type="species" reg="lanceolatum">lanceolatum</tp:taxon-name-part></tp:taxon-name></italic> sp. nov.; C, D. <italic><tp:taxon-name><tp:taxon-name-part taxon-name-part-type="genus" reg="Ciriacremum">Ciriacremum</tp:taxon-name-part> <tp:taxon-name-part taxon-name-part-type="species" reg="maederae">maederae</tp:taxon-name-part></tp:taxon-name></italic> sp. nov.; E, F. <italic><tp:taxon-name><tp:taxon-name-part taxon-name-part-type="genus" reg="Ciriacremum">Ciriacremum</tp:taxon-name-part> <tp:taxon-name-part taxon-name-part-type="species" reg="pollicigerum">pollicigerum</tp:taxon-name-part></tp:taxon-name></italic> sp. nov.; G, H. <italic><tp:taxon-name><tp:taxon-name-part taxon-name-part-type="genus" reg="Ciriacremum">Ciriacremum</tp:taxon-name-part> <tp:taxon-name-part taxon-name-part-type="species" reg="roraima">roraima</tp:taxon-name-part></tp:taxon-name></italic> sp. nov. Scale bar: 0.05 mm.</p></caption><graphic xmlns:xlink="http://www.w3.org/1999/xlink" xlink:href="zookeys-1258-119_article-167703__-g007.jpg" position="float" orientation="portrait" xlink:type="simple" id="oo_1456558.jpg"><uri content-type="original_file" xlink:type="simple">https://binary.pensoft.net/fig/1456558</uri></graphic></fig><fig id="F8" position="float" orientation="portrait"><object-id xmlns:xlink="http://www.w3.org/1999/xlink" content-type="doi" xlink:type="simple">10.3897/zookeys.1258.167703.figure8</object-id><object-id xmlns:xlink="http://www.w3.org/1999/xlink" content-type="arpha" xlink:type="simple">DD1D5A97-50BB-5BA4-97E1-9920D3DC820D</object-id><label>Figure 8.</label><caption><p>Female terminalia of <italic><tp:taxon-name><tp:taxon-name-part taxon-name-part-type="genus" reg="Ciriacremum">Ciriacremum</tp:taxon-name-part></tp:taxon-name></italic> spp. A. <italic><tp:taxon-name><tp:taxon-name-part taxon-name-part-type="genus" reg="Ciriacremum">Ciriacremum</tp:taxon-name-part> <tp:taxon-name-part taxon-name-part-type="species" reg="maederae">maederae</tp:taxon-name-part></tp:taxon-name></italic> sp. nov.; B. <italic><tp:taxon-name><tp:taxon-name-part taxon-name-part-type="genus" reg="Ciriacremum">Ciriacremum</tp:taxon-name-part> <tp:taxon-name-part taxon-name-part-type="species" reg="pollicigerum">pollicigerum</tp:taxon-name-part></tp:taxon-name></italic> sp. nov.; <tp:taxon-name><tp:taxon-name-part taxon-name-part-type="genus" reg="Ciriacremum">C.</tp:taxon-name-part></tp:taxon-name><italic><tp:taxon-name><tp:taxon-name-part taxon-name-part-type="genus" reg="Ciriacremum">Ciriacremum</tp:taxon-name-part> <tp:taxon-name-part taxon-name-part-type="species" reg="roraima">roraima</tp:taxon-name-part></tp:taxon-name></italic> sp. nov. Scale bar: 0.2 mm.</p></caption><graphic xmlns:xlink="http://www.w3.org/1999/xlink" xlink:href="zookeys-1258-119_article-167703__-g008.jpg" position="float" orientation="portrait" xlink:type="simple" id="oo_1456559.jpg"><uri content-type="original_file" xlink:type="simple">https://binary.pensoft.net/fig/1456559</uri></graphic></fig></tp:treatment-sec></tp:taxon-treatment>
