# Supplementary material for: ﻿The psyllid genus Ciriacremum (Hemiptera, Psyllidae) in Brazil
Source: Zookeys. 2025 Nov 3;1258:119–36. doi: 10.3897/zookeys.1258.167703 (PMC12603647; doi:10.3897/zookeys.1258.167703)
Supplement: XML Treatment for Ciriacremum roraima [file zookeys.1258.167703-treatment5.xml]

<!DOCTYPE tp:taxon-treatment
  PUBLIC "-//TaxonX//DTD Taxonomic Treatment Publishing DTD v0 20100105//EN" "tax-treatment-NSO.dtd">
<tp:taxon-treatment xmlns:tp="http://www.plazi.org/taxpub"><tp:treatment-meta><kwd-group><label>Taxon classification</label><kwd>
              <named-content content-type="kingdom">Animalia</named-content>
            </kwd><kwd>
              <named-content content-type="order">Hemiptera</named-content>
            </kwd><kwd>
              <named-content content-type="family">Psyllidae</named-content>
            </kwd></kwd-group><mixed-citation publication-type="journal"><person-group><name><surname>Burckhardt</surname><given-names>Daniel</given-names></name><name><surname>de Queiroz</surname><given-names>Dalva Luiz</given-names></name></person-group><article-title>﻿The psyllid genus <italic><tp:taxon-name><tp:taxon-name-part taxon-name-part-type="genus" reg="Ciriacremum">Ciriacremum</tp:taxon-name-part></tp:taxon-name></italic> (<tp:taxon-name><tp:taxon-name-part taxon-name-part-type="order">Hemiptera</tp:taxon-name-part></tp:taxon-name>, <tp:taxon-name><tp:taxon-name-part taxon-name-part-type="family">Psyllidae</tp:taxon-name-part></tp:taxon-name>) in Brazil</article-title><source>Zookeys</source><day>03</day><month>11</month><year>2025</year><volume>1258</volume><fpage>119</fpage><lpage>136</lpage><pub-id pub-id-type="doi">10.3897/zookeys.1258.167703</pub-id></mixed-citation></tp:treatment-meta><tp:nomenclature><label>﻿</label><tp:taxon-name><object-id xmlns:xlink="http://www.w3.org/1999/xlink" content-type="arpha" xlink:type="simple">E7870F3A-B46A-5FB7-BA29-F004CB9F3E90</object-id>
            <tp:taxon-name-part taxon-name-part-type="genus" reg="Ciriacremum">Ciriacremum</tp:taxon-name-part>
            <tp:taxon-name-part taxon-name-part-type="species" reg="roraima">roraima</tp:taxon-name-part>
            <object-id xmlns:xlink="http://www.w3.org/1999/xlink" content-type="zoobank" xlink:type="simple">https://zoobank.org/470D434A-9C85-4A97-B9C8-A3B88AF46691</object-id>
          </tp:taxon-name><tp:taxon-authority>Burckhardt &amp; Queiroz</tp:taxon-authority><tp:taxon-status xmlns:xlink="http://www.w3.org/1999/xlink" xlink:type="simple">sp. nov.</tp:taxon-status><xref ref-type="fig" rid="F3">Figs 3D</xref><xref ref-type="fig" rid="F4">, 4D, H</xref><xref ref-type="fig" rid="F6">, 6D</xref><xref ref-type="fig" rid="F7">, 7G, H</xref><xref ref-type="fig" rid="F8">, 8C</xref></tp:nomenclature><tp:treatment-sec sec-type="type locality" id="SECID0EC5AG"><title>Type locality.</title><p>Brazil, Roraima state, Boa Vista municipality, Rio Cauamé, 2.8650°N/2.8683°N, 60.6983°W/60.7433°W.</p></tp:treatment-sec><tp:treatment-sec sec-type="type material" id="SECID0EH5AG"><title>Type material.</title><p><bold><italic>Holotype</italic>.</bold> Brazil • ♂; <abbrev xmlns:xlink="http://www.w3.org/1999/xlink" xlink:title="Roraima" id="ABBRID0ES5AG" xlink:type="simple">RR</abbrev>, Boa Vista, Rio Cauamé; 2.8650°N/2.8683°N, 60.6983°W/60.7433°W; 80 m a.s.l.; 20 Apr. 2015; D. Burckhardt &amp; D.L. Queiroz leg.; degraded riverine forest, #168(-); <named-content xmlns:xlink="http://www.w3.org/1999/xlink" content-type="dwc:institutional_code" xlink:title="Coleção Entomológica Padre Jesus Santiago Moure, Centro Politécnico, Universidade Federal do Paraná" xlink:href="http://grbio.org/institution/universidade-federal-do-paran%C3%A1" xlink:type="simple">UFPR</named-content>, dry mounted (Fig. <xref ref-type="fig" rid="F3">3H</xref>).</p><p><bold><italic>Paratypes</italic>.</bold> Brazil • 1 ♀; same data as holotype; <named-content xmlns:xlink="http://www.w3.org/1999/xlink" content-type="dwc:institutional_code" xlink:title="Naturhistorisches Museum, Basel" xlink:href="http://grbio.org/institution/naturhistorisches-museum-basel" xlink:type="simple">NHMB</named-content> (NMB-PSYLL0009755); slide-mounted • 1 ♂; <abbrev xmlns:xlink="http://www.w3.org/1999/xlink" xlink:title="Roraima" id="ABBRID0EL6AG" xlink:type="simple">RR</abbrev>; Boa Vista; Embrapa campus; <named-content xmlns:xlink="http://www.w3.org/1999/xlink" content-type="dwc:verbatimCoordinates" xlink:type="simple"><named-content content-type="geo-json" specific-use="{&#34;type&#34;:&#34;Point&#34;,&#34;coordinates&#34;:[-60.730000,2.755000]}" id="NCID0ES6AG" xlink:type="simple">2.7550°N, 60.7300°W</named-content></named-content>; 80 m a.s.l.; 1–2 Apr. 2015; D. Burckhardt &amp; D.L. Queiroz leg.; <italic><tp:taxon-name><tp:taxon-name-part taxon-name-part-type="genus" reg="Deguelia">Deguelia</tp:taxon-name-part> <tp:taxon-name-part taxon-name-part-type="species" reg="densiflora">densiflora</tp:taxon-name-part></tp:taxon-name></italic>, #151(3), various experimental plantations, secondary scrub; <named-content xmlns:xlink="http://www.w3.org/1999/xlink" content-type="dwc:institutional_code" xlink:title="Naturhistorisches Museum, Basel" xlink:href="http://grbio.org/institution/naturhistorisches-museum-basel" xlink:type="simple">NHMB</named-content> (NMB-PSYLL0009756), dry mounted • 1 ♂; <abbrev xmlns:xlink="http://www.w3.org/1999/xlink" xlink:title="Roraima" id="ABBRID0EHABG" xlink:type="simple">RR</abbrev>, Boa Vista, 42 km E Boa Vista, Campo Esperimental Água Boa; <named-content xmlns:xlink="http://www.w3.org/1999/xlink" content-type="dwc:verbatimCoordinates" xlink:type="simple"><named-content content-type="geo-json" specific-use="{&#34;type&#34;:&#34;Point&#34;,&#34;coordinates&#34;:[-60.840000,2.671700]}" id="NCID0EOABG" xlink:type="simple">2.6717°N, 60.8400°W</named-content></named-content>; 80 m a.s.l.; 2 Apr. 2015; D. Burckhardt &amp; D.L. Queiroz leg.; degraded Cerrado vegetation, #154(-); <named-content xmlns:xlink="http://www.w3.org/1999/xlink" content-type="dwc:institutional_code" xlink:title="Naturhistorisches Museum, Basel" xlink:href="http://grbio.org/institution/naturhistorisches-museum-basel" xlink:type="simple">NHMB</named-content> (NMB-PSYLL0009757), in 70% ethanol • 1 ♂; <abbrev xmlns:xlink="http://www.w3.org/1999/xlink" xlink:title="Roraima" id="ABBRID0EYABG" xlink:type="simple">RR</abbrev>, Boa Vista, Praia do Polar; <named-content xmlns:xlink="http://www.w3.org/1999/xlink" content-type="dwc:verbatimCoordinates" xlink:type="simple"><named-content content-type="geo-json" specific-use="{&#34;type&#34;:&#34;Point&#34;,&#34;coordinates&#34;:[-60.648300,2.866700]}" id="NCID0E6ABG" xlink:type="simple">2.8667°N, 60.6483°W</named-content></named-content>; 80 m a.s.l.; 20 Apr. 2015; D. Burckhardt &amp; D.L. Queiroz leg.; degraded riverine forest, #167(-); <named-content xmlns:xlink="http://www.w3.org/1999/xlink" content-type="dwc:institutional_code" xlink:title="Naturhistorisches Museum, Basel" xlink:href="http://grbio.org/institution/naturhistorisches-museum-basel" xlink:type="simple">NHMB</named-content> (NMB-PSYLL0009754); slide-mounted.</p></tp:treatment-sec><tp:treatment-sec sec-type="description" id="SECID0EJBBG"><title>Description.</title><p><bold>Adult</bold> (Fig. <xref ref-type="fig" rid="F3">3D</xref>). Colour. Overall colour dark brown. Head greyish brown; genal processes yellow dorsally and ventrally; antennae yellowish, segments I and II brown, segments III–VIII with dark apices, segments IX and X dark brown. Thorax light brown with light dots dorsally, yellow laterally and ventrally; mesopleuron dark brown. Femora and tarsi dark brown. Forewing light brownish; colourless at base and at apex of cell r<sub>1</sub>; with brown submarginal band apically; radular areas along wing margin brown. Abdomen and terminalia almost black in male and light brown in female. Younger specimens with more extended light colour.</p><p><bold><italic>Structure</italic>.</bold> Genal processes 0.7 times as long as coronal suture, blunt apically (Fig. <xref ref-type="fig" rid="F4">4D</xref>). Antenna 2.4 times as long as head width, relative length of flagellar segments from base to apex as 1.0: 1.1: 1.2: 1.3: 1.6: 1.5: 1.0: 0.4. Metatibia 0.6 times as long as head width. Forewing (Fig. <xref ref-type="fig" rid="F4">4H</xref>) 2.4–2.6 times as long as head width, 1.9–2.0 times as long as wide; broadly rounded apically. Terminalia as in Figs <xref ref-type="fig" rid="F6">6D</xref>, <xref ref-type="fig" rid="F7">7G, H</xref>, <xref ref-type="fig" rid="F8">8C</xref>. Male proctiger 0.4 times as long as head width, tubular in apical two-thirds, posterior lobe curved, pointing ventrad. Paramere longer than proctiger; in lateral view, lamellar; irregularly rounded apically; inner face with irregular, long setae, with a row of spaced marginal bristles along fore margin in apical half and group of thick bristles in apical quarter; with small, sclerotised hook apically. Distal segment of aedeagus shorter than proctiger; with moderately large, strongly curved apical dilatation. Female proctiger 1.2 times as long as head width, apex obliquely truncate, slightly upturned; circumanal ring 0.2 times as long as proctiger. Subgenital plate 0.7 times as long as proctiger, bearing dense bristles in apical half.</p><p><bold><italic>Measurements</italic></bold> (1 ♂, 1 ♀, in mm). Head width 0.82–0.86; antenna length 1.96–2.08; forewing length 1.98–2.20; male proctiger length 0.34; paramere length 0.36; length of distal segment of aedeagus 0.28; female proctiger length 1.00.</p><p><bold>Fifth instar immature</bold> unknown.</p></tp:treatment-sec><tp:treatment-sec sec-type="etymology" id="SECID0E4CBG"><title>Etymology.</title><p>Named after the Brazilian state of Roraima. A noun in apposition.</p></tp:treatment-sec><tp:treatment-sec sec-type="host" id="SECID0ECDBG"><title>Host plant.</title><p>Unknown. Adults were collected on <italic><tp:taxon-name><tp:taxon-name-part taxon-name-part-type="genus" reg="Deguelia">Deguelia</tp:taxon-name-part> <tp:taxon-name-part taxon-name-part-type="species" reg="densiflora">densiflora</tp:taxon-name-part></tp:taxon-name></italic> (<tp:taxon-name><tp:taxon-name-part taxon-name-part-type="family">Fabaceae</tp:taxon-name-part></tp:taxon-name>) which is a possible host.</p></tp:treatment-sec><tp:treatment-sec sec-type="distribution" id="SECID0EYDBG"><title>Distribution.</title><p>Brazil (<abbrev xmlns:xlink="http://www.w3.org/1999/xlink" xlink:title="Roraima" id="ABBRID0E5DBG" xlink:type="simple">RR</abbrev>).</p></tp:treatment-sec><tp:treatment-sec sec-type="Affinities" id="SECID0ECEBG"><title>Affinities.</title><p>A member of the <italic><tp:taxon-name><tp:taxon-name-part taxon-name-part-type="genus" reg="Ciriacremum">Ciriacremum</tp:taxon-name-part> <tp:taxon-name-part taxon-name-part-type="species" reg="setosum">setosum</tp:taxon-name-part></tp:taxon-name></italic> group, <italic><tp:taxon-name><tp:taxon-name-part taxon-name-part-type="genus" reg="Ciriacremum">C.</tp:taxon-name-part> <tp:taxon-name-part taxon-name-part-type="species" reg="roraima">roraima</tp:taxon-name-part></tp:taxon-name></italic> sp. nov. shares the relatively short, apically blunt genal processes with <italic><tp:taxon-name><tp:taxon-name-part taxon-name-part-type="genus" reg="Ciriacremum">C.</tp:taxon-name-part> <tp:taxon-name-part taxon-name-part-type="species" reg="lanceolatum">lanceolatum</tp:taxon-name-part></tp:taxon-name></italic> sp. nov., from which it differs as indicated in the key. The antennae are shorter, the vein R<sub>1</sub> of the forewing is longer, the paramere is lamellar rather than lanceolate and the apical dilatation of the aedeagus is smaller. <italic><tp:taxon-name><tp:taxon-name-part taxon-name-part-type="genus" reg="Ciriacremum">Ciriacremum</tp:taxon-name-part> <tp:taxon-name-part taxon-name-part-type="species" reg="roraima">roraima</tp:taxon-name-part></tp:taxon-name></italic> sp. nov. differs from <italic><tp:taxon-name><tp:taxon-name-part taxon-name-part-type="genus" reg="Ciriacremum">C.</tp:taxon-name-part> <tp:taxon-name-part taxon-name-part-type="species" reg="setosum">setosum</tp:taxon-name-part></tp:taxon-name></italic> in the shorter, apically blunt genal processes, the lamellar paramere (versus paramere with large anterior lobe) and the relatively longer female subgenital plate (about two-thirds as long as proctiger versus about half as long).</p></tp:treatment-sec><tp:treatment-sec><!--Section generated to contain objects referenced in tp:taxon-treatment.--><fig id="F3" position="float" orientation="portrait"><object-id xmlns:xlink="http://www.w3.org/1999/xlink" content-type="doi" xlink:type="simple">10.3897/zookeys.1258.167703.figure3</object-id><object-id xmlns:xlink="http://www.w3.org/1999/xlink" content-type="arpha" xlink:type="simple">BC6C9354-24D3-58E0-BF9C-39BFD61D5556</object-id><label>Figure 3.</label><caption><p>Habitus in lateral view (A–D) and holotype labels (E–H) of <italic><tp:taxon-name><tp:taxon-name-part taxon-name-part-type="genus" reg="Ciriacremum">Ciriacremum</tp:taxon-name-part></tp:taxon-name></italic> spp. A, E. <italic><tp:taxon-name><tp:taxon-name-part taxon-name-part-type="genus" reg="Ciriacremum">Ciriacremum</tp:taxon-name-part> <tp:taxon-name-part taxon-name-part-type="species" reg="lanceolatum">lanceolatum</tp:taxon-name-part></tp:taxon-name></italic> sp. nov.; B, F. <italic><tp:taxon-name><tp:taxon-name-part taxon-name-part-type="genus" reg="Ciriacremum">Ciriacremum</tp:taxon-name-part> <tp:taxon-name-part taxon-name-part-type="species" reg="maederae">maederae</tp:taxon-name-part></tp:taxon-name></italic> sp. nov.; C, G. <italic><tp:taxon-name><tp:taxon-name-part taxon-name-part-type="genus" reg="Ciriacremum">Ciriacremum</tp:taxon-name-part> <tp:taxon-name-part taxon-name-part-type="species" reg="pollicigerum">pollicigerum</tp:taxon-name-part></tp:taxon-name></italic> sp. nov.; D, H. <italic><tp:taxon-name><tp:taxon-name-part taxon-name-part-type="genus" reg="Ciriacremum">Ciriacremum</tp:taxon-name-part> <tp:taxon-name-part taxon-name-part-type="species" reg="roraima">roraima</tp:taxon-name-part></tp:taxon-name></italic> sp. nov. Scale bars: 0.5 mm (A, B, D); 1.0 mm (C).</p></caption><graphic xmlns:xlink="http://www.w3.org/1999/xlink" xlink:href="zookeys-1258-119_article-167703__-g003.jpg" position="float" orientation="portrait" xlink:type="simple" id="oo_1456554.jpg"><uri content-type="original_file" xlink:type="simple">https://binary.pensoft.net/fig/1456554</uri></graphic></fig><fig id="F4" position="float" orientation="portrait"><object-id xmlns:xlink="http://www.w3.org/1999/xlink" content-type="doi" xlink:type="simple">10.3897/zookeys.1258.167703.figure4</object-id><object-id xmlns:xlink="http://www.w3.org/1999/xlink" content-type="arpha" xlink:type="simple">AEF1BB85-D50B-53F9-8C12-A8166B3875EF</object-id><label>Figure 4.</label><caption><p>Head in dorsal view (A–D) and forewing (E–H) of <italic><tp:taxon-name><tp:taxon-name-part taxon-name-part-type="genus" reg="Ciriacremum">Ciriacremum</tp:taxon-name-part></tp:taxon-name></italic> spp. A, E. <italic><tp:taxon-name><tp:taxon-name-part taxon-name-part-type="genus" reg="Ciriacremum">Ciriacremum</tp:taxon-name-part> <tp:taxon-name-part taxon-name-part-type="species" reg="lanceolatum">lanceolatum</tp:taxon-name-part></tp:taxon-name></italic> sp. nov.; B, F. <italic><tp:taxon-name><tp:taxon-name-part taxon-name-part-type="genus" reg="Ciriacremum">Ciriacremum</tp:taxon-name-part> <tp:taxon-name-part taxon-name-part-type="species" reg="maederae">maederae</tp:taxon-name-part></tp:taxon-name></italic> sp. nov.; C, G. <italic><tp:taxon-name><tp:taxon-name-part taxon-name-part-type="genus" reg="Ciriacremum">Ciriacremum</tp:taxon-name-part> <tp:taxon-name-part taxon-name-part-type="species" reg="pollicigerum">pollicigerum</tp:taxon-name-part></tp:taxon-name></italic> sp. nov.; D, H. <italic><tp:taxon-name><tp:taxon-name-part taxon-name-part-type="genus" reg="Ciriacremum">Ciriacremum</tp:taxon-name-part> <tp:taxon-name-part taxon-name-part-type="species" reg="roraima">roraima</tp:taxon-name-part></tp:taxon-name></italic> sp. nov. Scale bars: 0.1 mm (A–D); 0.5 mm (E–H).</p></caption><graphic xmlns:xlink="http://www.w3.org/1999/xlink" xlink:href="zookeys-1258-119_article-167703__-g004.jpg" position="float" orientation="portrait" xlink:type="simple" id="oo_1456555.jpg"><uri content-type="original_file" xlink:type="simple">https://binary.pensoft.net/fig/1456555</uri></graphic></fig><fig id="F6" position="float" orientation="portrait"><object-id xmlns:xlink="http://www.w3.org/1999/xlink" content-type="doi" xlink:type="simple">10.3897/zookeys.1258.167703.figure6</object-id><object-id xmlns:xlink="http://www.w3.org/1999/xlink" content-type="arpha" xlink:type="simple">66EC0442-70A9-5A17-8810-F9AC141B0C73</object-id><label>Figure 6.</label><caption><p>Male terminalia of <italic><tp:taxon-name><tp:taxon-name-part taxon-name-part-type="genus" reg="Ciriacremum">Ciriacremum</tp:taxon-name-part></tp:taxon-name></italic> spp., in lateral view. A. <italic><tp:taxon-name><tp:taxon-name-part taxon-name-part-type="genus" reg="Ciriacremum">Ciriacremum</tp:taxon-name-part> <tp:taxon-name-part taxon-name-part-type="species" reg="lanceolatum">lanceolatum</tp:taxon-name-part></tp:taxon-name></italic> sp. nov.; B. <italic><tp:taxon-name><tp:taxon-name-part taxon-name-part-type="genus" reg="Ciriacremum">Ciriacremum</tp:taxon-name-part> <tp:taxon-name-part taxon-name-part-type="species" reg="maederae">maederae</tp:taxon-name-part></tp:taxon-name></italic> sp. nov.; <tp:taxon-name><tp:taxon-name-part taxon-name-part-type="genus" reg="Ciriacremum">C.</tp:taxon-name-part></tp:taxon-name><italic><tp:taxon-name><tp:taxon-name-part taxon-name-part-type="genus" reg="Ciriacremum">Ciriacremum</tp:taxon-name-part> <tp:taxon-name-part taxon-name-part-type="species" reg="pollicigerum">pollicigerum</tp:taxon-name-part></tp:taxon-name></italic> sp. nov.; D. <italic><tp:taxon-name><tp:taxon-name-part taxon-name-part-type="genus" reg="Ciriacremum">Ciriacremum</tp:taxon-name-part> <tp:taxon-name-part taxon-name-part-type="species" reg="roraima">roraima</tp:taxon-name-part></tp:taxon-name></italic> sp. nov. Scale bar: 0.2 mm.</p></caption><graphic xmlns:xlink="http://www.w3.org/1999/xlink" xlink:href="zookeys-1258-119_article-167703__-g006.jpg" position="float" orientation="portrait" xlink:type="simple" id="oo_1456557.jpg"><uri content-type="original_file" xlink:type="simple">https://binary.pensoft.net/fig/1456557</uri></graphic></fig><fig id="F7" position="float" orientation="portrait"><object-id xmlns:xlink="http://www.w3.org/1999/xlink" content-type="doi" xlink:type="simple">10.3897/zookeys.1258.167703.figure7</object-id><object-id xmlns:xlink="http://www.w3.org/1999/xlink" content-type="arpha" xlink:type="simple">29A7418E-1D65-531C-9F91-FF2B94BC56D8</object-id><label>Figure 7.</label><caption><p>Inner face of paramere, in lateral view (A, C, E, G), and distal segment of aedeagus, in lateral view (B, D, F, H) of <italic><tp:taxon-name><tp:taxon-name-part taxon-name-part-type="genus" reg="Ciriacremum">Ciriacremum</tp:taxon-name-part></tp:taxon-name></italic> spp. A, B. <italic><tp:taxon-name><tp:taxon-name-part taxon-name-part-type="genus" reg="Ciriacremum">Ciriacremum</tp:taxon-name-part> <tp:taxon-name-part taxon-name-part-type="species" reg="lanceolatum">lanceolatum</tp:taxon-name-part></tp:taxon-name></italic> sp. nov.; C, D. <italic><tp:taxon-name><tp:taxon-name-part taxon-name-part-type="genus" reg="Ciriacremum">Ciriacremum</tp:taxon-name-part> <tp:taxon-name-part taxon-name-part-type="species" reg="maederae">maederae</tp:taxon-name-part></tp:taxon-name></italic> sp. nov.; E, F. <italic><tp:taxon-name><tp:taxon-name-part taxon-name-part-type="genus" reg="Ciriacremum">Ciriacremum</tp:taxon-name-part> <tp:taxon-name-part taxon-name-part-type="species" reg="pollicigerum">pollicigerum</tp:taxon-name-part></tp:taxon-name></italic> sp. nov.; G, H. <italic><tp:taxon-name><tp:taxon-name-part taxon-name-part-type="genus" reg="Ciriacremum">Ciriacremum</tp:taxon-name-part> <tp:taxon-name-part taxon-name-part-type="species" reg="roraima">roraima</tp:taxon-name-part></tp:taxon-name></italic> sp. nov. Scale bar: 0.05 mm.</p></caption><graphic xmlns:xlink="http://www.w3.org/1999/xlink" xlink:href="zookeys-1258-119_article-167703__-g007.jpg" position="float" orientation="portrait" xlink:type="simple" id="oo_1456558.jpg"><uri content-type="original_file" xlink:type="simple">https://binary.pensoft.net/fig/1456558</uri></graphic></fig><fig id="F8" position="float" orientation="portrait"><object-id xmlns:xlink="http://www.w3.org/1999/xlink" content-type="doi" xlink:type="simple">10.3897/zookeys.1258.167703.figure8</object-id><object-id xmlns:xlink="http://www.w3.org/1999/xlink" content-type="arpha" xlink:type="simple">DD1D5A97-50BB-5BA4-97E1-9920D3DC820D</object-id><label>Figure 8.</label><caption><p>Female terminalia of <italic><tp:taxon-name><tp:taxon-name-part taxon-name-part-type="genus" reg="Ciriacremum">Ciriacremum</tp:taxon-name-part></tp:taxon-name></italic> spp. A. <italic><tp:taxon-name><tp:taxon-name-part taxon-name-part-type="genus" reg="Ciriacremum">Ciriacremum</tp:taxon-name-part> <tp:taxon-name-part taxon-name-part-type="species" reg="maederae">maederae</tp:taxon-name-part></tp:taxon-name></italic> sp. nov.; B. <italic><tp:taxon-name><tp:taxon-name-part taxon-name-part-type="genus" reg="Ciriacremum">Ciriacremum</tp:taxon-name-part> <tp:taxon-name-part taxon-name-part-type="species" reg="pollicigerum">pollicigerum</tp:taxon-name-part></tp:taxon-name></italic> sp. nov.; <tp:taxon-name><tp:taxon-name-part taxon-name-part-type="genus" reg="Ciriacremum">C.</tp:taxon-name-part></tp:taxon-name><italic><tp:taxon-name><tp:taxon-name-part taxon-name-part-type="genus" reg="Ciriacremum">Ciriacremum</tp:taxon-name-part> <tp:taxon-name-part taxon-name-part-type="species" reg="roraima">roraima</tp:taxon-name-part></tp:taxon-name></italic> sp. nov. Scale bar: 0.2 mm.</p></caption><graphic xmlns:xlink="http://www.w3.org/1999/xlink" xlink:href="zookeys-1258-119_article-167703__-g008.jpg" position="float" orientation="portrait" xlink:type="simple" id="oo_1456559.jpg"><uri content-type="original_file" xlink:type="simple">https://binary.pensoft.net/fig/1456559</uri></graphic></fig></tp:treatment-sec></tp:taxon-treatment>
