# Supplementary material for: ﻿The psyllid genus Ciriacremum (Hemiptera, Psyllidae) in Brazil
Source: Zookeys. 2025 Nov 3;1258:119–36. doi: 10.3897/zookeys.1258.167703 (PMC12603647; doi:10.3897/zookeys.1258.167703)
Supplement: XML Treatment for Ciriacremum [file zookeys.1258.167703-treatment6.xml]

<!DOCTYPE tp:taxon-treatment
  PUBLIC "-//TaxonX//DTD Taxonomic Treatment Publishing DTD v0 20100105//EN" "tax-treatment-NSO.dtd">
<tp:taxon-treatment xmlns:tp="http://www.plazi.org/taxpub"><tp:treatment-meta><kwd-group><label>Taxon classification</label><kwd>
              <named-content content-type="kingdom">Animalia</named-content>
            </kwd><kwd>
              <named-content content-type="order">Hemiptera</named-content>
            </kwd><kwd>
              <named-content content-type="family">Psyllidae</named-content>
            </kwd></kwd-group><mixed-citation publication-type="journal"><person-group><name><surname>Burckhardt</surname><given-names>Daniel</given-names></name><name><surname>de Queiroz</surname><given-names>Dalva Luiz</given-names></name></person-group><article-title>﻿The psyllid genus <italic><tp:taxon-name><tp:taxon-name-part taxon-name-part-type="genus" reg="Ciriacremum">Ciriacremum</tp:taxon-name-part></tp:taxon-name></italic> (<tp:taxon-name><tp:taxon-name-part taxon-name-part-type="order">Hemiptera</tp:taxon-name-part></tp:taxon-name>, <tp:taxon-name><tp:taxon-name-part taxon-name-part-type="family">Psyllidae</tp:taxon-name-part></tp:taxon-name>) in Brazil</article-title><source>Zookeys</source><day>03</day><month>11</month><year>2025</year><volume>1258</volume><fpage>119</fpage><lpage>136</lpage><pub-id pub-id-type="doi">10.3897/zookeys.1258.167703</pub-id></mixed-citation></tp:treatment-meta><tp:nomenclature><label>﻿</label><tp:taxon-name><object-id xmlns:xlink="http://www.w3.org/1999/xlink" content-type="arpha" xlink:type="simple">CE0273A5-9443-5044-85AB-FB0C10DF121E</object-id>
            <tp:taxon-name-part taxon-name-part-type="genus" reg="Ciriacremum">Ciriacremum</tp:taxon-name-part>
          </tp:taxon-name><tp:taxon-authority>sp. A</tp:taxon-authority><xref ref-type="fig" rid="F5">Fig. 5A</xref></tp:nomenclature><tp:treatment-sec sec-type="Specimen figured on iNaturalist" id="SECID0EGHBG"><title>Specimen figured on iNaturalist.</title><p>(<ext-link xmlns:xlink="http://www.w3.org/1999/xlink" xlink:href="https://www.inaturalist.org/observations/221943814" ext-link-type="uri" xlink:type="simple">https://www.inaturalist.org/observations/221943814</ext-link>) Brazil • 1 ♂; <abbrev xmlns:xlink="http://www.w3.org/1999/xlink" xlink:title="Pará" id="ABBRID0ERHBG" xlink:type="simple">PA</abbrev>, Belém, Jurunas, Travessa Tupinambás; <named-content xmlns:xlink="http://www.w3.org/1999/xlink" content-type="dwc:verbatimCoordinates" xlink:type="simple"><named-content content-type="geo-json" specific-use="{&#34;type&#34;:&#34;Point&#34;,&#34;coordinates&#34;:[-48.488400,-1.466000]}" id="NCID0EYHBG" xlink:type="simple">1.4660°S, 48.4884°W</named-content></named-content>; 10 Apr. 2024; photo taken by S. Dantas; no material.</p></tp:treatment-sec><tp:treatment-sec sec-type="distribution" id="SECID0E4HBG"><title>Distribution.</title><p>Brazil (<abbrev xmlns:xlink="http://www.w3.org/1999/xlink" xlink:title="Pará" id="ABBRID0EDIBG" xlink:type="simple">PA</abbrev>).</p></tp:treatment-sec><tp:treatment-sec sec-type="Affinities" id="SECID0EHIBG"><title>Affinities.</title><p>This species resembles <italic><tp:taxon-name><tp:taxon-name-part taxon-name-part-type="genus" reg="Ciriacremum">C.</tp:taxon-name-part> <tp:taxon-name-part taxon-name-part-type="species" reg="maederae">maederae</tp:taxon-name-part></tp:taxon-name></italic> sp. nov. in its long, apically pointed or subacute genal processes and dark forewings, but differs by having a white forewing base. The species is new, but it is not formally named due to the absence of material (S. Dantas pers. comm.).</p></tp:treatment-sec><tp:treatment-sec><!--Section generated to contain objects referenced in tp:taxon-treatment.--><fig id="F5" position="float" orientation="portrait"><object-id xmlns:xlink="http://www.w3.org/1999/xlink" content-type="doi" xlink:type="simple">10.3897/zookeys.1258.167703.figure5</object-id><object-id xmlns:xlink="http://www.w3.org/1999/xlink" content-type="arpha" xlink:type="simple">C4904681-D516-567C-B6EC-A2E91B1C34F7</object-id><label>Figure 5.</label><caption><p>Habitus in lateral view (A, B) and head in dorsal view (C) of <italic><tp:taxon-name><tp:taxon-name-part taxon-name-part-type="genus" reg="Ciriacremum">Ciriacremum</tp:taxon-name-part></tp:taxon-name></italic> spp. A. <italic><tp:taxon-name><tp:taxon-name-part taxon-name-part-type="genus" reg="Ciriacremum">Ciriacremum</tp:taxon-name-part></tp:taxon-name></italic> sp. A, Pará (photo S. Dantas; iNaturalist <ext-link xmlns:xlink="http://www.w3.org/1999/xlink" xlink:href="https://www.inaturalist.org/observations/221943814" ext-link-type="uri" xlink:type="simple">https://www.inaturalist.org/observations/221943814</ext-link>); B, <tp:taxon-name><tp:taxon-name-part taxon-name-part-type="genus" reg="Ciriacremum">C.</tp:taxon-name-part></tp:taxon-name><italic><tp:taxon-name><tp:taxon-name-part taxon-name-part-type="genus" reg="Ciriacremum">Ciriacremum</tp:taxon-name-part></tp:taxon-name></italic> sp. B, Amazonas (photos L.Š. Serbina). Scale bars: 0.5 mm (B); 0.1 mm (C).</p></caption><graphic xmlns:xlink="http://www.w3.org/1999/xlink" xlink:href="zookeys-1258-119_article-167703__-g005.jpg" position="float" orientation="portrait" xlink:type="simple" id="oo_1456556.jpg"><uri content-type="original_file" xlink:type="simple">https://binary.pensoft.net/fig/1456556</uri></graphic></fig></tp:treatment-sec></tp:taxon-treatment>
